# Supplementary material for: Longitudinal multiomic signatures of ARDS and sepsis inflammatory phenotypes identify pathways associated with mortality
Source: J Clin Invest. 2025 Dec 2;136(3):e196290. doi: 10.1172/JCI196290 (PMC12867137; doi:10.1172/JCI196290)
Supplement: Supporting data values [file jci-136-196290-s011.xlsx]

## Sheet: Fig 2A
Metabolite	Pathway	LogFC	AdjustedPValue	SignificanceCategory	LipidSpeciesLevel	SubPathway
1-palmitoyl-GPC (16:0)	Lipid	-0.54695	3.21e-23	Lower in Hyper	LPC 16:0	Lysophospholipid
1-stearoyl-GPC (18:0)	Lipid	-0.56404	1.0015e-21	Lower in Hyper	LPC 18:0	Lysophospholipid
2-palmitoyl-GPC (16:0)*	Lipid	-0.6239	1.7166e-21	Lower in Hyper	LPC 16:0	Lysophospholipid
1-pentadecanoyl-GPC (15:0)*	Lipid	-0.60835	2.5874e-19	Lower in Hyper	LPC 15:0	Lysophospholipid
N1,N12-diacetylspermine	Amino Acid	1.2877	2.6253e-18	Higher in Hyper		Polyamine Metabolism
2-stearoyl-GPC (18:0)*	Lipid	-0.6298	3.5254e-17	Lower in Hyper	LPC 18:0	Lysophospholipid
vanillylmandelate (VMA)	Amino Acid	1.037	1.7257e-16	Higher in Hyper		Tyrosine Metabolism
N6-succinyladenosine	Nucleotide	0.58893	5.3329e-16	Higher in Hyper		Purine Metabolism, Adenine containing
1-(1-enyl-palmitoyl)-GPC (P-16:0)*	Lipid	-0.52898	5.9622e-16	Lower in Hyper	LPC O-16:1	Lysoplasmalogen
N-acetylputrescine	Amino Acid	0.69881	9.6627e-15	Higher in Hyper		Polyamine Metabolism
estrone 3-sulfate	Lipid	1.0964	9.8532e-14	Higher in Hyper		Estrogenic Steroids
1-oleoyl-GPC (18:1)	Lipid	-0.4721	1.1319e-13	Lower in Hyper	LPC 18:1	Lysophospholipid
N-lactoyl phenylalanine	Amino Acid	0.86129	1.2356e-13	Higher in Hyper		Lactoyl Amino Acid
fumarate	Energy	0.60178	2.7061e-13	Higher in Hyper		TCA Cycle
1-myristoyl-GPC (14:0)	Lipid	-0.50829	3.1663e-13	Lower in Hyper	LPC 14:0	Lysophospholipid
malate	Energy	0.50763	6.8405e-13	Higher in Hyper		TCA Cycle
1-palmitoyl-GPE (16:0)	Lipid	-0.39994	1.7658e-12	Lower in Hyper	LPE 16:0	Lysophospholipid
2-oleoyl-GPC (18:1)*	Lipid	-0.44462	3.309e-12	Lower in Hyper	LPC 18:1	Lysophospholipid
1-palmityl-GPC (O-16:0)	Lipid	-0.47452	1.1189e-11	Lower in Hyper	LPC O-16:0	Lysoplasmalogen
1-dihomo-linoleoyl-GPC (20:2)*	Lipid	-0.41922	1.2307e-11	Lower in Hyper	LPC 20:2	Lysophospholipid
N-acetylglucosamine/N-acetylgalactosamine	Carbohydrate	0.34154	2.1074e-11	Higher in Hyper		Aminosugar Metabolism
N2,N2-dimethylguanosine	Nucleotide	0.47924	2.4371e-11	Higher in Hyper		Purine Metabolism, Guanine containing
2-linoleoyl-GPC (18:2)*	Lipid	-0.46502	3.1083e-11	Lower in Hyper	LPC 18:2	Lysophospholipid
1-palmitoleoyl-GPC (16:1)*	Lipid	-0.44992	3.1702e-11	Lower in Hyper	LPC 16:1	Lysophospholipid
1-eicosenoyl-GPC (20:1)*	Lipid	-0.43351	4.221e-11	Lower in Hyper	LPC 20:1	Lysophospholipid
2-arachidonoyl-GPC (20:4)*	Lipid	-0.50239	4.221e-11	Lower in Hyper	LPC 20:4	Lysophospholipid
maleate	Lipid	0.40962	5.0183e-11	Higher in Hyper		Fatty Acid, Dicarboxylate
isocitric lactone	Energy	0.45144	6.0727e-11	Higher in Hyper		TCA Cycle
1-linoleoyl-GPC (18:2)	Lipid	-0.55554	6.1215e-11	Lower in Hyper	LPC 18:2	Lysophospholipid
erythronate*	Carbohydrate	0.25966	8.2903e-11	Higher in Hyper		Aminosugar Metabolism
2-docosahexaenoyl-GPC (22:6)*	Lipid	-0.49322	1.113e-10	Lower in Hyper	LPC 22:6	Lysophospholipid
4-acetamidobutanoate	Amino Acid	0.56716	1.139e-10	Higher in Hyper		Polyamine Metabolism
tetrahydrocortisol glucuronide	Lipid	1.0822	1.5124e-10	Higher in Hyper		Corticosteroids
pregnenolone sulfate	Lipid	0.9914	1.52e-10	Higher in Hyper		Pregnenolone Steroids
tetrahydrocortisol	Lipid	0.95991	1.52e-10	Higher in Hyper		Corticosteroids
2-myristoyl-GPC (14:0)*	Lipid	-0.40816	1.52e-10	Lower in Hyper	LPC 14:0	Lysophospholipid
sphingomyelin (d18:1/20:0, d16:1/22:0)*	Lipid	-0.24907	1.9634e-10	Lower in Hyper	SM 38:1;O2	Sphingomyelins
1-oleyl-GPC (O-18:1)*	Lipid	-0.40575	2.1976e-10	Lower in Hyper	LPC O-18:1	Lysoplasmalogen
lactate	Carbohydrate	0.5188	2.6213e-10	Higher in Hyper		Glycolysis, Gluconeogenesis, and Pyruvate Metabolism
behenoyl sphingomyelin (d18:1/22:0)*	Lipid	-0.25301	2.7872e-10	Lower in Hyper	SM 40:1;O2	Sphingomyelins
1-arachidonoyl-GPC (20:4n6)*	Lipid	-0.50861	2.7872e-10	Lower in Hyper	LPC 20:4	Lysophospholipid
N-lactoyl tyrosine	Amino Acid	0.76037	3.0263e-10	Higher in Hyper		Lactoyl Amino Acid
adenosine 3',5'-cyclic monophosphate (cAMP)	Nucleotide	0.50794	3.1087e-10	Higher in Hyper		Purine Metabolism, Adenine containing
1-linoleoyl-2-docosahexaenoyl-GPC (18:2/22:6)*	Lipid	-0.44276	3.328e-10	Lower in Hyper	PC 40:8	Phosphatidylcholine (PC)
sphingomyelin (d18:1/20:1, d18:2/20:0)*	Lipid	-0.26181	4.0512e-10	Lower in Hyper	SM 38:2;O2	Sphingomyelins
sphingomyelin (d18:1/22:1, d18:2/22:0, d16:1/24:1)*	Lipid	-0.22047	4.1505e-10	Lower in Hyper	SM 40:2;O2	Sphingomyelins
N-lactoyl leucine	Amino Acid	0.69089	4.2492e-10	Higher in Hyper		Lactoyl Amino Acid
pyruvate	Carbohydrate	0.40027	4.4962e-10	Higher in Hyper		Glycolysis, Gluconeogenesis, and Pyruvate Metabolism
cortisol 21-sulfate	Lipid	0.84057	5.3067e-10	Higher in Hyper		Corticosteroids
1-arachidoyl-GPC (20:0)	Lipid	-0.39236	6.3307e-10	Lower in Hyper	LPC 20:0	Lysophospholipid
o-cresol sulfate	Xenobiotics	0.58756	7.1367e-10	Higher in Hyper		Benzoate Metabolism
N-acetyl-beta-alanine	Nucleotide	0.33521	7.1367e-10	Higher in Hyper		Pyrimidine Metabolism, Uracil containing
1-dihomo-linolenoyl-GPC (20:3n3 or 6)*	Lipid	-0.49494	1.0375e-09	Lower in Hyper	LPC 20:3	Lysophospholipid
1-(1-enyl-stearoyl)-GPC (P-18:0)*	Lipid	-0.34082	1.4105e-09	Lower in Hyper	LPC O-18:1	Lysoplasmalogen
2-palmitoleoyl-GPC (16:1)*	Lipid	-0.42303	1.7461e-09	Lower in Hyper	LPC 16:1	Lysophospholipid
sphingomyelin (d18:2/21:0, d16:2/23:0)*	Lipid	-0.31138	1.9719e-09	Lower in Hyper	SM 39:2;O2	Sphingomyelins
21-hydroxypregnanolone disulfate	Lipid	1.0993	2.1797e-09	Higher in Hyper		Pregnenolone Steroids
ribonate	Carbohydrate	0.35299	2.8302e-09	Higher in Hyper		Pentose Metabolism
(N(1) + N(8))-acetylspermidine	Amino Acid	0.67342	3.1135e-09	Higher in Hyper		Polyamine Metabolism
N-acetyltyrosine	Amino Acid	0.63049	3.1782e-09	Higher in Hyper		Tyrosine Metabolism
ribitol	Carbohydrate	0.32777	3.3574e-09	Higher in Hyper		Pentose Metabolism
1-linoleoyl-2-arachidonoyl-GPC (18:2/20:4n6)*	Lipid	-0.39064	3.9085e-09	Lower in Hyper	PC 38:6	Phosphatidylcholine (PC)
sphingomyelin (d18:2/23:0, d18:1/23:1, d17:1/24:1)*	Lipid	-0.24186	4.202e-09	Lower in Hyper	SM 41:2;O2	Sphingomyelins
N-lactoyl valine	Amino Acid	0.64086	4.7822e-09	Higher in Hyper		Lactoyl Amino Acid
1-stearoyl-GPE (18:0)	Lipid	-0.34883	6.8129e-09	Lower in Hyper	LPE 18:0	Lysophospholipid
thyroxine	Amino Acid	-0.31453	6.8911e-09	Lower in Hyper		Tyrosine Metabolism
sphingomyelin (d18:1/18:1, d18:2/18:0)	Lipid	-0.21773	8.3525e-09	Lower in Hyper	SM 36:2;O2	Sphingomyelins
(S)-a-amino-omega-caprolactam	Xenobiotics	0.36754	1.0494e-08	Higher in Hyper		Food Component/Plant
(S)-3-hydroxybutyrylcarnitine	Lipid	0.49237	1.0698e-08	Higher in Hyper		Fatty Acid Metabolism (Acyl Carnitine, Hydroxy)
cortisone	Lipid	0.95094	1.1274e-08	Higher in Hyper		Corticosteroids
1-docosahexaenoyl-GPC (22:6)*	Lipid	-0.4646	1.313e-08	Lower in Hyper	LPC 22:6	Lysophospholipid
tricosanoyl sphingomyelin (d18:1/23:0)*	Lipid	-0.27538	1.4143e-08	Lower in Hyper	SM 41:1;O2	Sphingomyelins
3-(4-hydroxyphenyl)lactate	Amino Acid	0.50846	1.5232e-08	Higher in Hyper		Tyrosine Metabolism
N-acetylphenylalanine	Amino Acid	0.65569	1.6273e-08	Higher in Hyper		Phenylalanine Metabolism
1,2-dipalmitoyl-GPC (16:0/16:0)	Lipid	0.25359	2.0195e-08	Higher in Hyper	PC 32:0	Phosphatidylcholine (PC)
kynurenate	Amino Acid	0.68286	2.152e-08	Higher in Hyper		Tryptophan Metabolism
vanillactate	Amino Acid	0.57187	2.3584e-08	Higher in Hyper		Tyrosine Metabolism
beta-citrylglutamate	Amino Acid	0.47351	3.0128e-08	Higher in Hyper		Glutamate Metabolism
2-pyrrolidinone	Amino Acid	0.45344	3.2791e-08	Higher in Hyper		Glutamate Metabolism
cerotoylcarnitine (C26)*	Lipid	-0.374	3.2791e-08	Lower in Hyper		Fatty Acid Metabolism (Acyl Carnitine, Long Chain Saturated)
1-myristoyl-2-palmitoyl-GPC (14:0/16:0)	Lipid	0.39361	3.625e-08	Higher in Hyper	PC 30:0	Phosphatidylcholine (PC)
6-bromotryptophan	Amino Acid	-0.46867	5.0796e-08	Lower in Hyper		Tryptophan Metabolism
3-hydroxysebacate	Lipid	1.0326	5.9385e-08	Higher in Hyper		Fatty Acid, Monohydroxy
1-linolenoyl-GPC (18:3)*	Lipid	-0.42294	6.4078e-08	Lower in Hyper	LPC 18:3	Lysophospholipid
3-methyladipate	Lipid	0.47637	6.5593e-08	Higher in Hyper		Fatty Acid, Dicarboxylate
phenyllactate (PLA)	Amino Acid	0.65029	6.6266e-08	Higher in Hyper		Phenylalanine Metabolism
stearoyl sphingomyelin (d18:1/18:0)	Lipid	-0.21882	9.2416e-08	Lower in Hyper	SM 36:1;O2	Sphingomyelins
butyrate/isobutyrate (4:0)	Lipid	0.29424	9.254e-08	Higher in Hyper		Short Chain Fatty Acid
N-acetylalanine	Amino Acid	0.22066	9.254e-08	Higher in Hyper		Alanine and Aspartate Metabolism
N6-carbamoylthreonyladenosine	Nucleotide	0.37636	9.4186e-08	Higher in Hyper		Purine Metabolism, Adenine containing
1-stearyl-GPC (O-18:0)*	Lipid	-0.38762	9.6729e-08	Lower in Hyper	LPC O-18:0	Lysoplasmalogen
N-acetylserine	Amino Acid	0.27901	1.0469e-07	Higher in Hyper		Glycine, Serine and Threonine Metabolism
21-hydroxypregnenolone disulfate	Lipid	0.70499	1.1029e-07	Higher in Hyper		Pregnenolone Steroids
4-hydroxy-2-oxoglutaric acid	Lipid	0.38798	1.1029e-07	Higher in Hyper		Fatty Acid, Dicarboxylate
mannose	Carbohydrate	-0.24754	1.21e-07	Lower in Hyper		Fructose, Mannose and Galactose Metabolism
cysteinylglycine	Amino Acid	0.54735	1.579e-07	Higher in Hyper		Glutathione Metabolism
glycerol 3-phosphate	Lipid	0.66604	1.579e-07	Higher in Hyper		Glycerolipid Metabolism
sphingomyelin (d18:1/21:0, d17:1/22:0, d16:1/23:0)*	Lipid	-0.28174	1.6476e-07	Lower in Hyper	SM 39;1;O2	Sphingomyelins
ximenoylcarnitine (C26:1)*	Lipid	-0.40148	1.7285e-07	Lower in Hyper		Fatty Acid Metabolism (Acyl Carnitine, Monounsaturated)
pregnenetriol disulfate*	Lipid	0.76404	1.7714e-07	Higher in Hyper		Pregnenolone Steroids
1-palmitoyl-2-docosahexaenoyl-GPC (16:0/22:6)	Lipid	-0.23476	1.8305e-07	Lower in Hyper	PC 38:6	Phosphatidylcholine (PC)
2-stearoyl-GPE (18:0)*	Lipid	-0.41267	1.8541e-07	Lower in Hyper	LPE 18:0	Lysophospholipid
11beta-hydroxyandrosterone glucuronide	Lipid	0.80475	2.0429e-07	Higher in Hyper		Androgenic Steroids
5alpha-pregnan-diol disulfate	Lipid	0.88814	2.0583e-07	Higher in Hyper		Progestin Steroids
glycerophosphoinositol*	Lipid	0.41088	2.1561e-07	Higher in Hyper		Phospholipid Metabolism
N-acetyl-aspartyl-glutamate (NAAG)	Amino Acid	0.39021	2.2155e-07	Higher in Hyper		Glutamate Metabolism
sphingomyelin (d18:1/19:0, d19:1/18:0)*	Lipid	-0.26534	2.3008e-07	Lower in Hyper	SM 37:1;O2	Sphingomyelins
1-methyl-4-imidazoleacetate	Amino Acid	0.40966	2.7525e-07	Higher in Hyper		Histidine Metabolism
nicotinamide riboside	Cofactors and Vitamins	0.43032	2.7816e-07	Higher in Hyper		Nicotinate and Nicotinamide Metabolism
1-adrenoyl-GPC (22:4)*	Lipid	-0.34013	2.8039e-07	Lower in Hyper	LPC 22:4	Lysophospholipid
N-acetylhistidine	Amino Acid	0.5225	3.7703e-07	Higher in Hyper		Histidine Metabolism
N1-methylinosine	Nucleotide	0.38284	3.8418e-07	Higher in Hyper		Purine Metabolism, (Hypo)Xanthine/Inosine containing
sphingomyelin (d18:2/18:1)*	Lipid	-0.26041	3.8558e-07	Lower in Hyper	SM 36:2;O2	Sphingomyelins
3-ureidopropionate	Nucleotide	0.67137	4.0343e-07	Higher in Hyper		Pyrimidine Metabolism, Uracil containing
glucuronate	Carbohydrate	0.38768	4.2303e-07	Higher in Hyper		Aminosugar Metabolism
lignoceroyl sphingomyelin (d18:1/24:0)	Lipid	-0.22797	4.4886e-07	Lower in Hyper	SM 42:1;O2	Sphingomyelins
myo-inositol	Lipid	0.59097	4.8752e-07	Higher in Hyper		Inositol Metabolism
sphingomyelin (d18:2/23:1)*	Lipid	-0.23474	5.1332e-07	Lower in Hyper	SM 41:3;O2	Sphingomyelins
pyroglutamylalanine*	Peptide	0.43839	5.1332e-07	Higher in Hyper		Modified Peptides
pregnenetriol sulfate*	Lipid	0.8451	6.5091e-07	Higher in Hyper		Pregnenolone Steroids
cortolone glucuronide (1)	Lipid	0.5217	6.5091e-07	Higher in Hyper		Corticosteroids
glutamine conjugate of C6H10O2 (1)*	Partially Characterized Molecules	0.63878	6.5676e-07	Higher in Hyper		Partially Characterized Molecules
sphingomyelin (d18:2/24:2)*	Lipid	-0.21391	6.8459e-07	Lower in Hyper	SM 42:4;O2	Sphingomyelins
succinate	Energy	0.39313	6.8459e-07	Higher in Hyper		TCA Cycle
N6-acetyllysine	Amino Acid	0.25906	7.4242e-07	Higher in Hyper		Lysine Metabolism
N-acetyltaurine	Amino Acid	0.48674	7.8265e-07	Higher in Hyper		Methionine, Cysteine, SAM and Taurine Metabolism
sphingomyelin (d18:1/22:2, d18:2/22:1, d16:1/24:2)*	Lipid	-0.19114	8.0733e-07	Lower in Hyper	SM 40:3;O2	Sphingomyelins
gamma-glutamylcitrulline*	Peptide	-0.42813	8.2376e-07	Lower in Hyper		Gamma-glutamyl Amino Acid
3-hydroxyhexanoate	Lipid	0.50028	8.2542e-07	Higher in Hyper		Fatty Acid, Monohydroxy
17alpha-hydroxypregnanolone glucuronide	Lipid	0.72773	8.6333e-07	Higher in Hyper		Pregnenolone Steroids
pregnenediol sulfate (C21H34O5S)*	Lipid	0.83721	9.2575e-07	Higher in Hyper		Pregnenolone Steroids
N-acetylglutamate	Amino Acid	0.37489	9.3629e-07	Higher in Hyper		Glutamate Metabolism
sphingomyelin (d18:1/17:0, d17:1/18:0, d19:1/16:0)	Lipid	-0.22044	1.0113e-06	Lower in Hyper	SM 35:1;O2	Sphingomyelins
5alpha-pregnan-3beta,20beta-diol monosulfate (1)	Lipid	0.81386	1.1268e-06	Higher in Hyper		Progestin Steroids
N1-methyladenosine	Nucleotide	0.17864	1.2043e-06	Higher in Hyper		Purine Metabolism, Adenine containing
3-hydroxyoctanoate	Lipid	0.63376	1.2442e-06	Higher in Hyper		Fatty Acid, Monohydroxy
N-acetylneuraminate	Carbohydrate	0.38749	1.2471e-06	Higher in Hyper		Aminosugar Metabolism
2,4-di-tert-butylphenol	Xenobiotics	-0.23233	1.3295e-06	Lower in Hyper		Chemical
isoleucine	Amino Acid	-0.1825	1.3303e-06	Lower in Hyper		Leucine, Isoleucine and Valine Metabolism
glutarate (C5-DC)	Lipid	0.65517	1.4841e-06	Higher in Hyper		Fatty Acid, Dicarboxylate
1-oleoyl-2-docosahexaenoyl-GPC (18:1/22:6)*	Lipid	-0.20873	1.6278e-06	Lower in Hyper	PC 40:7	Phosphatidylcholine (PC)
sphingomyelin (d18:2/24:1, d18:1/24:2)*	Lipid	-0.17551	1.6978e-06	Lower in Hyper	SM 42:3;O2	Sphingomyelins
lignoceroylcarnitine (C24)*	Lipid	-0.29781	1.7513e-06	Lower in Hyper		Fatty Acid Metabolism (Acyl Carnitine, Long Chain Saturated)
5-hydroxyhexanoate	Lipid	0.5779	1.7858e-06	Higher in Hyper		Fatty Acid, Monohydroxy
1-pentadecanoyl-2-docosahexaenoyl-GPC (15:0/22:6)*	Lipid	-0.29763	1.7858e-06	Lower in Hyper	PC 37:6	Phosphatidylcholine (PC)
leukotriene B5	Lipid	0.65826	1.8151e-06	Higher in Hyper		Eicosanoid
1-dihomo-linolenoyl-GPE (20:3n3 or 6)*	Lipid	-0.48218	1.9048e-06	Lower in Hyper	LPE 20:3	Lysophospholipid
3-hydroxydodecanedioate*	Lipid	0.92996	2.4047e-06	Higher in Hyper		Fatty Acid, Dicarboxylate
cortisol	Lipid	0.61289	2.4047e-06	Higher in Hyper		Corticosteroids
5-hydroxyindoleacetate	Amino Acid	0.32444	2.7205e-06	Higher in Hyper		Tryptophan Metabolism
2-oxoarginine*	Amino Acid	0.41848	2.9193e-06	Higher in Hyper		Urea cycle; Arginine and Proline Metabolism
S-(3-hydroxypropyl)mercapturic acid (HPMA)	Xenobiotics	0.51209	3.2224e-06	Higher in Hyper		Chemical
3-(3-amino-3-carboxypropyl)uridine*	Nucleotide	0.30775	3.2533e-06	Higher in Hyper		Pyrimidine Metabolism, Uracil containing
3-hydroxydecanoate	Lipid	0.52499	3.3332e-06	Higher in Hyper		Fatty Acid, Monohydroxy
1-eicosapentaenoyl-GPC (20:5)*	Lipid	-0.50059	3.4343e-06	Lower in Hyper	LPC 20:5	Lysophospholipid
uracil	Nucleotide	0.38618	3.5129e-06	Higher in Hyper		Pyrimidine Metabolism, Uracil containing
2-arachidonoyl-GPE (20:4)*	Lipid	-0.44292	3.5229e-06	Lower in Hyper	LPE 20:4	Lysophospholipid
1-palmitoyl-2-dihomo-linolenoyl-GPC (16:0/20:3n3 or 6)*	Lipid	-0.16044	3.6674e-06	Lower in Hyper	PC 36:3	Phosphatidylcholine (PC)
palmitoylcholine	Lipid	-0.58104	3.686e-06	Lower in Hyper		Fatty Acid Metabolism (Acyl Choline)
androstenediol (3beta,17beta) disulfate (2)	Lipid	0.48694	3.76e-06	Higher in Hyper		Androgenic Steroids
dimethylguanidino valeric acid (DMGV)*	Amino Acid	0.57103	4.1895e-06	Higher in Hyper		Urea cycle; Arginine and Proline Metabolism
carotene diol (2)	Cofactors and Vitamins	-0.33586	4.4791e-06	Lower in Hyper		Vitamin A Metabolism
N-acetyl-isoputreanine	Amino Acid	0.35871	4.5447e-06	Higher in Hyper		Polyamine Metabolism
arachidonoylcholine	Lipid	-0.54505	4.9489e-06	Lower in Hyper		Fatty Acid Metabolism (Acyl Choline)
2-linoleoyl-GPE (18:2)*	Lipid	-0.4248	5.1465e-06	Lower in Hyper	LPE 18:2	Lysophospholipid
1-linoleoyl-GPE (18:2)*	Lipid	-0.43088	5.1465e-06	Lower in Hyper	LPE 18:2	Lysophospholipid
mannitol/sorbitol	Carbohydrate	0.83233	5.2074e-06	Higher in Hyper		Fructose, Mannose and Galactose Metabolism
sphingomyelin (d18:1/24:1, d18:2/24:0)*	Lipid	-0.16708	5.6729e-06	Lower in Hyper	SM 42:2;O2	Sphingomyelins
S-carboxyethylcysteine	Amino Acid	0.38431	5.6789e-06	Higher in Hyper		Methionine, Cysteine, SAM and Taurine Metabolism
beta-alanine	Nucleotide	0.23292	5.782e-06	Higher in Hyper		Pyrimidine Metabolism, Uracil containing
1-ribosyl-imidazoleacetate*	Amino Acid	0.41128	5.7877e-06	Higher in Hyper		Histidine Metabolism
sphingomyelin (d18:0/20:0, d16:0/22:0)*	Lipid	-0.29928	5.7877e-06	Lower in Hyper	SM 38:0;O2	Dihydrosphingomyelins
sphingomyelin (d18:1/25:0, d19:0/24:1, d20:1/23:0, d19:1/24:0)*	Lipid	-0.2996	5.9728e-06	Lower in Hyper	SM 43:1;O2	Sphingomyelins
N-lactoyl isoleucine	Amino Acid	0.46803	6.1398e-06	Higher in Hyper		Lactoyl Amino Acid
2,3-dihydroxy-5-methylthio-4-pentenoate (DMTPA)*	Amino Acid	0.30921	6.1398e-06	Higher in Hyper		Methionine, Cysteine, SAM and Taurine Metabolism
gulonate*	Cofactors and Vitamins	0.30758	6.3987e-06	Higher in Hyper		Ascorbate and Aldarate Metabolism
pregnanediol-3-glucuronide	Lipid	0.71445	7.1189e-06	Higher in Hyper		Progestin Steroids
1-oleoyl-GPE (18:1)	Lipid	-0.36327	7.1189e-06	Lower in Hyper	LPE 18:1	Lysophospholipid
tetrahydrocortisone glucuronide (5)	Lipid	0.56353	7.3736e-06	Higher in Hyper		Corticosteroids
pyroglutamylvaline	Peptide	0.36032	8.3753e-06	Higher in Hyper		Modified Peptides
2,3-dihydroxy-2-methylbutyrate	Amino Acid	0.32359	8.4749e-06	Higher in Hyper		Leucine, Isoleucine and Valine Metabolism
etiocholanolone glucuronide	Lipid	0.67458	8.4809e-06	Higher in Hyper		Androgenic Steroids
2'-O-methylcytidine	Nucleotide	0.22673	9.4756e-06	Higher in Hyper		Pyrimidine Metabolism, Cytidine containing
retinal	Cofactors and Vitamins	-0.34886	9.974e-06	Lower in Hyper		Vitamin A Metabolism
1-eicosenoyl-GPE (20:1)*	Lipid	-0.37548	1.0012e-05	Lower in Hyper	LPE 20:1	Lysophospholipid
alpha-ketoglutarate	Energy	0.35653	1.0021e-05	Higher in Hyper		TCA Cycle
glycoursodeoxycholic acid sulfate (2)	Lipid	0.73455	1.0282e-05	Higher in Hyper		Secondary Bile Acid Metabolism
arachidonoyl ethanolamide	Lipid	0.33308	1.0575e-05	Higher in Hyper		Endocannabinoid
2-oleoyl-GPE (18:1)*	Lipid	-0.37141	1.0769e-05	Lower in Hyper	LPE 18:1	Lysophospholipid
androsterone glucuronide	Lipid	0.67843	1.1112e-05	Higher in Hyper		Androgenic Steroids
linoleoylcholine*	Lipid	-0.57321	1.1246e-05	Lower in Hyper		Fatty Acid Metabolism (Acyl Choline)
1-margaroyl-GPE (17:0)*	Lipid	-0.25551	1.1246e-05	Lower in Hyper	LPE 17:0	Lysophospholipid
stearoyl ethanolamide	Lipid	0.20334	1.1246e-05	Higher in Hyper		Endocannabinoid
tetradecadienoate (14:2)*	Lipid	0.47978	1.163e-05	Higher in Hyper		Long Chain Polyunsaturated Fatty Acid (n3 and n6)
gamma-glutamylhistidine	Peptide	0.41907	1.1666e-05	Higher in Hyper		Gamma-glutamyl Amino Acid
cis-4-decenoate (10:1n6)*	Lipid	0.48389	1.1666e-05	Higher in Hyper		Medium Chain Fatty Acid
hexadecenedioate (C16:1-DC)*	Lipid	0.66074	1.2079e-05	Higher in Hyper		Fatty Acid, Dicarboxylate
pregnanolone/allopregnanolone sulfate	Lipid	0.67589	1.2195e-05	Higher in Hyper		Progestin Steroids
3-hydroxyoleate*	Lipid	0.44476	1.2329e-05	Higher in Hyper		Fatty Acid, Monohydroxy
cinnamoylglycine	Xenobiotics	0.68353	1.2944e-05	Higher in Hyper		Food Component/Plant
1-arachidonoyl-GPE (20:4n6)*	Lipid	-0.39583	1.3295e-05	Lower in Hyper	LPE 20:4	Lysophospholipid
1-palmitoyl-2-arachidonoyl-GPC (16:0/20:4n6)	Lipid	-0.12844	1.4229e-05	Lower in Hyper	PC 36:4	Phosphatidylcholine (PC)
N-acetylisoleucine	Amino Acid	0.19741	1.4897e-05	Higher in Hyper		Leucine, Isoleucine and Valine Metabolism
3-hydroxydecanoylcarnitine	Lipid	0.32257	1.605e-05	Higher in Hyper		Fatty Acid Metabolism (Acyl Carnitine, Hydroxy)
sphingomyelin (d18:0/18:0, d19:0/17:0)*	Lipid	-0.31074	1.661e-05	Lower in Hyper	SM 36:0;O2	Dihydrosphingomyelins
1-stearoyl-2-dihomo-linolenoyl-GPC (18:0/20:3n3 or 6)*	Lipid	-0.21675	1.7514e-05	Lower in Hyper	PC 38:3	Phosphatidylcholine (PC)
glycerophosphoglycerol	Lipid	0.36994	1.7985e-05	Higher in Hyper		Glycerolipid Metabolism
3-hydroxylaurate	Lipid	0.45958	1.8378e-05	Higher in Hyper		Fatty Acid, Monohydroxy
5-(galactosylhydroxy)-lysine	Amino Acid	0.31746	2.0139e-05	Higher in Hyper		Lysine Metabolism
glycodeoxycholate 3-sulfate	Lipid	0.77096	2.1195e-05	Higher in Hyper		Secondary Bile Acid Metabolism
retinol (vitamin A)	Cofactors and Vitamins	-0.36155	2.128e-05	Lower in Hyper		Vitamin A Metabolism
1-palmitoyl-2-arachidonoyl-GPI (16:0/20:4)*	Lipid	-0.29012	2.427e-05	Lower in Hyper	PI 36:4	Phosphatidylinositol (PI)
1-palmityl-GPE (O-16:0)*	Lipid	-0.3178	2.5072e-05	Lower in Hyper	LPE O-16:0	Lysoplasmalogen
1-stearoyl-2-docosahexaenoyl-GPC (18:0/22:6)	Lipid	-0.20167	2.6656e-05	Lower in Hyper	PC 40:6	Phosphatidylcholine (PC)
2-keto-3-deoxy-gluconate	Xenobiotics	0.34673	2.7503e-05	Higher in Hyper		Food Component/Plant
histidine	Amino Acid	0.25127	2.8095e-05	Higher in Hyper		Histidine Metabolism
N-acetylthreonine	Amino Acid	0.27847	2.8268e-05	Higher in Hyper		Glycine, Serine and Threonine Metabolism
hexanoylcarnitine (C6)	Lipid	0.33928	2.9091e-05	Higher in Hyper		Fatty Acid Metabolism (Acyl Carnitine, Medium Chain)
N-acetylleucine	Amino Acid	0.24053	2.9239e-05	Higher in Hyper		Leucine, Isoleucine and Valine Metabolism
palmitoyl ethanolamide	Lipid	0.21496	3.1371e-05	Higher in Hyper		Endocannabinoid
GlcNAc sulfate conjugate of C21H34O2 steroid**	Partially Characterized Molecules	0.65177	3.1468e-05	Higher in Hyper		Partially Characterized Molecules
1-palmitoyl-2-pentadecanoyl-GPC (16:0/15:0)*	Lipid	0.29585	3.2657e-05	Higher in Hyper	PC 31:0	Phosphatidylcholine (PC)
N2-acetyllysine	Amino Acid	0.37025	3.7188e-05	Higher in Hyper		Lysine Metabolism
alpha-ketoglutaramate*	Amino Acid	0.31207	3.7449e-05	Higher in Hyper		Glutamate Metabolism
N-acetylkynurenine (2)	Amino Acid	0.60742	3.7449e-05	Higher in Hyper		Tryptophan Metabolism
1-(1-enyl-stearoyl)-GPE (P-18:0)*	Lipid	-0.39217	3.8473e-05	Lower in Hyper	LPE O-18:1	Lysoplasmalogen
1-nonadecanoyl-GPC (19:0)	Lipid	-0.21632	3.8473e-05	Lower in Hyper	LPC 19:0	Lysophospholipid
adenine	Nucleotide	0.31113	3.8573e-05	Higher in Hyper		Purine Metabolism, Adenine containing
oleoylcholine	Lipid	-0.53641	4.0849e-05	Lower in Hyper		Fatty Acid Metabolism (Acyl Choline)
hexadecanedioate (C16-DC)	Lipid	0.67044	4.0849e-05	Higher in Hyper		Fatty Acid, Dicarboxylate
3-hydroxyoctanoylcarnitine (2)	Lipid	0.30608	4.0849e-05	Higher in Hyper		Fatty Acid Metabolism (Acyl Carnitine, Hydroxy)
3-hydroxyoctanoylcarnitine (1)	Lipid	0.29852	4.1567e-05	Higher in Hyper		Fatty Acid Metabolism (Acyl Carnitine, Hydroxy)
taurodeoxycholic acid 3-sulfate	Lipid	0.71387	4.3618e-05	Higher in Hyper		Secondary Bile Acid Metabolism
isoleucylhydroxyproline*	Peptide	0.29516	4.436e-05	Higher in Hyper		Dipeptide Derivative
arginine	Amino Acid	-0.21712	4.5701e-05	Lower in Hyper		Urea cycle; Arginine and Proline Metabolism
glycylproline	Peptide	0.6365	4.6604e-05	Higher in Hyper		Dipeptide
imidazole lactate	Amino Acid	0.42922	5.4922e-05	Higher in Hyper		Histidine Metabolism
N,N-dimethyl-pro-pro	Peptide	0.25945	5.6237e-05	Higher in Hyper		Modified Peptides
tiglylcarnitine (C5:1-DC)	Amino Acid	0.34592	5.7142e-05	Higher in Hyper		Leucine, Isoleucine and Valine Metabolism
erythritol	Xenobiotics	0.37046	5.9272e-05	Higher in Hyper		Food Component/Plant
behenoyl dihydrosphingomyelin (d18:0/22:0)*	Lipid	-0.26175	6.9149e-05	Lower in Hyper	SM 40:0;O2	Dihydrosphingomyelins
suberoylcarnitine (C8-DC)	Lipid	0.39358	6.917e-05	Higher in Hyper		Fatty Acid Metabolism (Acyl Carnitine, Dicarboxylate)
suberate (C8-DC)	Lipid	0.36629	7.2266e-05	Higher in Hyper		Fatty Acid, Dicarboxylate
sedoheptulose	Carbohydrate	0.37063	7.5527e-05	Higher in Hyper		Pentose Metabolism
5-dodecenoate (12:1n7)	Lipid	0.51817	8.0089e-05	Higher in Hyper		Medium Chain Fatty Acid
sphingosine 1-phosphate	Lipid	-0.25462	8.2611e-05	Lower in Hyper		Sphingosines
bilirubin degradation product, C16H18N2O5 (3)**	Partially Characterized Molecules	0.3935	8.3947e-05	Higher in Hyper		Partially Characterized Molecules
1-(1-enyl-palmitoyl)-GPE (P-16:0)*	Lipid	-0.38502	8.4647e-05	Lower in Hyper	LPE O-16:1	Lysoplasmalogen
pseudouridine	Nucleotide	0.21282	8.8952e-05	Higher in Hyper		Pyrimidine Metabolism, Uracil containing
N-acetylasparagine	Amino Acid	0.40947	8.8952e-05	Higher in Hyper		Alanine and Aspartate Metabolism
5-methylthioribose**	Amino Acid	0.26866	9.1736e-05	Higher in Hyper		Methionine, Cysteine, SAM and Taurine Metabolism
argininate*	Amino Acid	0.3504	9.5151e-05	Higher in Hyper		Urea cycle; Arginine and Proline Metabolism
octadecenedioylcarnitine (C18:1-DC)*	Lipid	0.51812	0.00010061	Higher in Hyper		Fatty Acid Metabolism (Acyl Carnitine, Dicarboxylate)
oleoyl-arachidonoyl-glycerol (18:1/20:4) [1]*	Lipid	-0.32619	0.00010334	Lower in Hyper	DG 38:5	Diacylglycerol
pregnenediol disulfate (C21H34O8S2)*	Lipid	0.48517	0.00010461	Higher in Hyper		Pregnenolone Steroids
phenylacetylglutamate	Peptide	0.66765	0.00010673	Higher in Hyper		Acetylated Peptides
N-acetylvaline	Amino Acid	0.19787	0.00011117	Higher in Hyper		Leucine, Isoleucine and Valine Metabolism
glutamine conjugate of C7H12O2*	Partially Characterized Molecules	0.56628	0.00012195	Higher in Hyper		Partially Characterized Molecules
arabitol/xylitol	Carbohydrate	0.20711	0.0001229	Higher in Hyper		Pentose Metabolism
carotene diol (1)	Cofactors and Vitamins	-0.31482	0.0001229	Lower in Hyper		Vitamin A Metabolism
octadecenedioate (C18:1-DC)	Lipid	0.65535	0.00012462	Higher in Hyper		Fatty Acid, Dicarboxylate
N-acetyl-2-aminoadipate	Amino Acid	0.29864	0.00014561	Higher in Hyper		Lysine Metabolism
leucine	Amino Acid	-0.14131	0.00014674	Lower in Hyper		Leucine, Isoleucine and Valine Metabolism
1-pentadecanoyl-2-arachidonoyl-GPC (15:0/20:4)*	Lipid	-0.21846	0.00015197	Lower in Hyper	PC 35:4	Phosphatidylcholine (PC)
3-hydroxyisobutyrate	Amino Acid	0.31699	0.00015197	Higher in Hyper		Leucine, Isoleucine and Valine Metabolism
2-hydroxyglutarate	Lipid	0.30385	0.00015977	Higher in Hyper		Fatty Acid, Dicarboxylate
1-docosahexaenoyl-GPE (22:6)*	Lipid	-0.35924	0.00016754	Lower in Hyper	LPE 22:6	Lysophospholipid
alpha-tocopherol	Cofactors and Vitamins	-0.1362	0.00016985	Lower in Hyper		Tocopherol Metabolism
linoleoyl-arachidonoyl-glycerol (18:2/20:4) [1]*	Lipid	-0.37478	0.00016985	Lower in Hyper	DG 38:6	Diacylglycerol
hexanoylglutamine	Lipid	0.53104	0.00017573	Higher in Hyper		Fatty Acid Metabolism (Acyl Glutamine)
sphingomyelin (d18:1/20:2, d18:2/20:1, d16:1/22:2)*	Lipid	-0.21606	0.00018539	Lower in Hyper	SM 38:3;O2	Sphingomyelins
anthranilate	Amino Acid	0.37061	0.00018539	Higher in Hyper		Tryptophan Metabolism
androsterone sulfate	Lipid	0.50839	0.00018551	Higher in Hyper		Androgenic Steroids
adipoylcarnitine (C6-DC)	Lipid	0.38616	0.00019281	Higher in Hyper		Fatty Acid Metabolism (Acyl Carnitine, Dicarboxylate)
tetradecanedioate (C14-DC)	Lipid	0.54222	0.00019292	Higher in Hyper		Fatty Acid, Dicarboxylate
carboxyethyl-GABA	Amino Acid	0.25479	0.00019582	Higher in Hyper		Glutamate Metabolism
1,2-dilinoleoyl-GPC (18:2/18:2)	Lipid	-0.25129	0.00020782	Lower in Hyper	PC 36:4	Phosphatidylcholine (PC)
1-(1-enyl-palmitoyl)-2-docosahexaenoyl-GPC (P-16:0/22:6)*	Lipid	-0.20354	0.00024068	Lower in Hyper	PC O-48:7	Plasmalogen
N-acetylproline	Amino Acid	0.28479	0.00024116	Higher in Hyper		Urea cycle; Arginine and Proline Metabolism
1-myristoyl-2-arachidonoyl-GPC (14:0/20:4)*	Lipid	-0.24647	0.00024163	Lower in Hyper	PC 34:4	Phosphatidylcholine (PC)
1-stearoyl-2-docosapentaenoyl-GPC (18:0/22:5n3)*	Lipid	-0.14746	0.00025548	Lower in Hyper	PC 40:5	Phosphatidylcholine (PC)
4-methylhexanoylglutamine	Lipid	0.43168	0.00025548	Higher in Hyper		Fatty Acid Metabolism (Acyl Glutamine)
heptenedioate (C7:1-DC)*	Lipid	0.3156	0.00026208	Higher in Hyper		Fatty Acid, Dicarboxylate
cytosine	Nucleotide	0.49821	0.00027253	Higher in Hyper		Pyrimidine Metabolism, Cytidine containing
creatine	Amino Acid	0.31875	0.00027722	Higher in Hyper		Creatine Metabolism
creatinine	Amino Acid	0.086472	0.00028829	Higher in Hyper		Creatine Metabolism
hydroquinone sulfate	Xenobiotics	0.54792	0.00029304	Higher in Hyper		Drug - Topical Agents
stearoylcholine*	Lipid	-0.37408	0.00029388	Lower in Hyper		Fatty Acid Metabolism (Acyl Choline)
1-palmitoyl-2-palmitoleoyl-GPC (16:0/16:1)*	Lipid	0.25637	0.00030224	Higher in Hyper	PC 32:1	Phosphatidylcholine (PC)
3-hydroxyhexanoylcarnitine (1)	Lipid	0.28839	0.00030283	Higher in Hyper		Fatty Acid Metabolism (Acyl Carnitine, Hydroxy)
1-stearoyl-2-arachidonoyl-GPI (18:0/20:4)	Lipid	-0.2216	0.00030402	Lower in Hyper	PI 38:4	Phosphatidylinositol (PI)
4-hydroxyphenylacetate	Amino Acid	0.45135	0.00030402	Higher in Hyper		Phenylalanine Metabolism
7-methylguanine	Nucleotide	0.23937	0.00033928	Higher in Hyper		Purine Metabolism, Guanine containing
uridine	Nucleotide	-0.17163	0.00033944	Lower in Hyper		Pyrimidine Metabolism, Uracil containing
taurocholenate sulfate*	Lipid	0.472	0.00034493	Higher in Hyper		Secondary Bile Acid Metabolism
4-hydroxyphenylpyruvate	Amino Acid	0.29804	0.0003457	Higher in Hyper		Tyrosine Metabolism
(R)-3-hydroxybutyrylcarnitine	Lipid	0.52175	0.00034719	Higher in Hyper		Fatty Acid Metabolism (Acyl Carnitine, Hydroxy)
arachidonate (20:4n6)	Lipid	-0.22079	0.00034719	Lower in Hyper		Long Chain Polyunsaturated Fatty Acid (n3 and n6)
octadecanedioate (C18-DC)	Lipid	0.54615	0.00034752	Higher in Hyper		Fatty Acid, Dicarboxylate
arabonate/xylonate	Carbohydrate	0.25364	0.00035919	Higher in Hyper		Pentose Metabolism
caproate (6:0)	Lipid	0.14584	0.00037421	Higher in Hyper		Medium Chain Fatty Acid
sphingomyelin (d18:2/16:0, d18:1/16:1)*	Lipid	-0.13286	0.00038079	Lower in Hyper	SM 34:2;O2	Sphingomyelins
dihydrocaffeate sulfate (2)	Xenobiotics	0.34421	0.00038957	Higher in Hyper		Food Component/Plant
formiminoglutamate	Amino Acid	0.49525	0.00039866	Higher in Hyper		Histidine Metabolism
malonate	Lipid	0.17197	0.00039939	Higher in Hyper		Fatty Acid Synthesis
N-acetylaspartate (NAA)	Amino Acid	0.18239	0.00039939	Higher in Hyper		Alanine and Aspartate Metabolism
alpha-hydroxyisocaproate	Amino Acid	0.2655	0.00042559	Higher in Hyper		Leucine, Isoleucine and Valine Metabolism
cysteine	Amino Acid	0.23734	0.00045547	Higher in Hyper		Methionine, Cysteine, SAM and Taurine Metabolism
3-methylglutaconate	Amino Acid	0.29775	0.00045661	Higher in Hyper		Leucine, Isoleucine and Valine Metabolism
3-hydroxymyristate	Lipid	0.28421	0.0004863	Higher in Hyper		Fatty Acid, Monohydroxy
aconitate [cis or trans]	Energy	0.13237	0.00049225	Higher in Hyper		TCA Cycle
ethylmalonate	Amino Acid	0.32249	0.00049976	Higher in Hyper		Leucine, Isoleucine and Valine Metabolism
butyrylcarnitine (C4)	Lipid	0.40197	0.00052034	Higher in Hyper		Fatty Acid Metabolism (also BCAA Metabolism)
dodecanedioate (C12-DC)	Lipid	0.50258	0.00053467	Higher in Hyper		Fatty Acid, Dicarboxylate
cholate	Lipid	0.70069	0.00053901	Higher in Hyper		Primary Bile Acid Metabolism
1-arachidonoyl-GPI (20:4)*	Lipid	-0.21527	0.00055063	Lower in Hyper	LPI 20:4	Lysophospholipid
1-(1-enyl-stearoyl)-2-linoleoyl-GPE (P-18:0/18:2)*	Lipid	-0.20284	0.00055072	Lower in Hyper	PE O-36:3	Plasmalogen
indoxyl glucuronide	Amino Acid	0.5422	0.00058165	Higher in Hyper		Tryptophan Metabolism
lactose	Carbohydrate	0.52973	0.00059014	Higher in Hyper		Disaccharides and Oligosaccharides
gamma-tocopherol/beta-tocopherol	Cofactors and Vitamins	-0.23542	0.00063479	Lower in Hyper		Tocopherol Metabolism
trimethylamine N-oxide	Lipid	0.52239	0.00066747	Higher in Hyper		Phospholipid Metabolism
gamma-CEHC sulfate	Cofactors and Vitamins	0.39112	0.00067103	Higher in Hyper		Tocopherol Metabolism
1-linoleoyl-2-arachidonoyl-GPE (18:2/20:4)*	Lipid	-0.2363	0.00067426	Lower in Hyper	PE 38:6	Phosphatidylethanolamine (PE)
laurate (12:0)	Lipid	0.34416	0.00067764	Higher in Hyper		Medium Chain Fatty Acid
pipecolate	Amino Acid	0.299	0.00069067	Higher in Hyper		Lysine Metabolism
N-acetyltryptophan	Amino Acid	1.5669	0.00070072	Higher in Hyper		Tryptophan Metabolism
xanthosine	Nucleotide	0.34462	0.00076049	Higher in Hyper		Purine Metabolism, (Hypo)Xanthine/Inosine containing
5alpha-pregnan-3beta,20alpha-diol monosulfate (2)	Lipid	0.58641	0.00078495	Higher in Hyper		Progestin Steroids
bilirubin degradation product, C16H18N2O5 (1)**	Partially Characterized Molecules	0.38969	0.0008831	Higher in Hyper		Partially Characterized Molecules
hippurate	Xenobiotics	0.50032	0.0008859	Higher in Hyper		Benzoate Metabolism
octadecadienedioate (C18:2-DC)*	Lipid	0.46009	0.00091153	Higher in Hyper		Fatty Acid, Dicarboxylate
heptadecanedioate (C17-DC)	Lipid	0.3351	0.0009293	Higher in Hyper		Fatty Acid, Dicarboxylate
O-sulfo-tyrosine	Xenobiotics	0.19895	0.00093973	Higher in Hyper		Chemical
2-hydroxy-4-(methylthio)butanoic acid	Amino Acid	0.31282	0.00093973	Higher in Hyper		Methionine, Cysteine, SAM and Taurine Metabolism
3-hydroxystearate	Lipid	0.30397	0.00096466	Higher in Hyper		Fatty Acid, Monohydroxy
oleoyl ethanolamide	Lipid	0.25817	0.00098557	Higher in Hyper		Endocannabinoid
succinimide	Xenobiotics	0.2355	0.00099311	Higher in Hyper		Chemical
1-(1-enyl-palmitoyl)-2-linoleoyl-GPE (P-16:0/18:2)*	Lipid	-0.22396	0.00099311	Lower in Hyper	PE O-34:3	Plasmalogen
taurocholate	Lipid	0.72824	0.0010106	Higher in Hyper		Primary Bile Acid Metabolism
1-arachidoyl-2-arachidonoyl-GPC (20:0/20:4)*	Lipid	-0.19152	0.0010106	Lower in Hyper	PC 40:4	Phosphatidylcholine (PC)
1-stearoyl-2-arachidonoyl-GPC (18:0/20:4)	Lipid	-0.11578	0.0010353	Lower in Hyper	PC 38:4	Phosphatidylcholine (PC)
2-hydroxysebacate	Lipid	0.41763	0.001064	Higher in Hyper		Fatty Acid, Dicarboxylate
1-palmitoyl-2-linoleoyl-GPI (16:0/18:2)	Lipid	-0.23396	0.001086	Lower in Hyper	PI 34:2	Phosphatidylinositol (PI)
N-alpha-acetylornithine	Amino Acid	0.30254	0.001086	Higher in Hyper		Urea cycle; Arginine and Proline Metabolism
carboxyibuprofen	Xenobiotics	1.0315	0.001086	Higher in Hyper		Drug - Analgesics, Anesthetics
dehydroepiandrosterone sulfate (DHEA-S)	Lipid	0.42808	0.001086	Higher in Hyper		Androgenic Steroids
guanidinosuccinate	Amino Acid	0.52638	0.0011185	Higher in Hyper		Guanidino and Acetamido Metabolism
dodecenedioate (C12:1-DC)*	Lipid	0.48891	0.0011418	Higher in Hyper		Fatty Acid, Dicarboxylate
octanoylcarnitine (C8)	Lipid	0.25893	0.0011547	Higher in Hyper		Fatty Acid Metabolism (Acyl Carnitine, Medium Chain)
menthol glucuronide	Xenobiotics	0.6293	0.0011834	Higher in Hyper		Food Component/Plant
1-stearoyl-2-docosapentaenoyl-GPC (18:0/22:5n6)*	Lipid	-0.18978	0.0012305	Lower in Hyper	PC 40:5	Phosphatidylcholine (PC)
C-glycosyltryptophan	Amino Acid	0.20099	0.0012429	Higher in Hyper		Tryptophan Metabolism
p-cresol glucuronide*	Amino Acid	0.58713	0.0013101	Higher in Hyper		Tyrosine Metabolism
1-(1-enyl-stearoyl)-2-docosahexaenoyl-GPE (P-18:0/22:6)*	Lipid	-0.16869	0.0013101	Lower in Hyper	PE O-40:7	Plasmalogen
N4-acetylcytidine	Nucleotide	0.21426	0.0013522	Higher in Hyper		Pyrimidine Metabolism, Cytidine containing
3-methyl-2-oxovalerate	Amino Acid	-0.15299	0.0013587	Lower in Hyper		Leucine, Isoleucine and Valine Metabolism
phenylacetylglutamine	Peptide	0.4666	0.0013587	Higher in Hyper		Acetylated Peptides
tryptophan	Amino Acid	-0.17747	0.0013811	Lower in Hyper		Tryptophan Metabolism
1-(1-enyl-oleoyl)-GPE (P-18:1)*	Lipid	-0.32823	0.0013876	Lower in Hyper	LPE O-18:2	Lysoplasmalogen
sphingomyelin (d18:2/14:0, d18:1/14:1)*	Lipid	-0.16075	0.0014899	Lower in Hyper	SM 32:2;O2	Sphingomyelins
2-isopropylmalate	Xenobiotics	0.41573	0.0014927	Higher in Hyper		Food Component/Plant
acetylcarnitine (C2)	Lipid	0.20523	0.0015591	Higher in Hyper		Fatty Acid Metabolism (Acyl Carnitine, Short Chain)
cystathionine	Amino Acid	0.3899	0.001562	Higher in Hyper		Methionine, Cysteine, SAM and Taurine Metabolism
N-formylmethionine	Amino Acid	0.19529	0.0015632	Higher in Hyper		Methionine, Cysteine, SAM and Taurine Metabolism
glycolithocholate sulfate*	Lipid	0.50488	0.0015792	Higher in Hyper		Secondary Bile Acid Metabolism
glutamine conjugate of C6H10O2 (2)*	Partially Characterized Molecules	0.51409	0.0016005	Higher in Hyper		Partially Characterized Molecules
glycylvaline	Peptide	0.32257	0.0016717	Higher in Hyper		Dipeptide
lidocaine	Xenobiotics	0.66569	0.0017118	Higher in Hyper		Drug - Analgesics, Anesthetics
8-methoxykynurenate	Amino Acid	0.4808	0.0017961	Higher in Hyper		Tryptophan Metabolism
glycocholate	Lipid	0.65911	0.0018069	Higher in Hyper		Primary Bile Acid Metabolism
sphingomyelin (d17:2/16:0, d18:2/15:0)*	Lipid	-0.16277	0.0018229	Lower in Hyper	SM 33:2;O2	Sphingomyelins
N-acetylglutamine	Amino Acid	0.29477	0.0018469	Higher in Hyper		Glutamate Metabolism
tridecenedioate (C13:1-DC)*	Lipid	0.33498	0.0019078	Higher in Hyper		Fatty Acid, Dicarboxylate
1-(1-enyl-stearoyl)-2-docosahexaenoyl-GPC (P-18:0/22:6)*	Lipid	-0.17536	0.0019394	Lower in Hyper	PC O-40:7	Plasmalogen
1-(1-enyl-palmitoyl)-2-oleoyl-GPE (P-16:0/18:1)*	Lipid	-0.15502	0.0019574	Lower in Hyper	PE O-34:2	Plasmalogen
1,5-anhydroglucitol (1,5-AG)	Carbohydrate	-0.27164	0.0019966	Lower in Hyper		Glycolysis, Gluconeogenesis, and Pyruvate Metabolism
1-palmitoleoyl-GPE (16:1)*	Lipid	-0.30254	0.002054	Lower in Hyper	LPE 16:1	Lysophospholipid
branched-chain, straight-chain, or cyclopropyl 12:1 fatty acid*	Partially Characterized Molecules	0.34877	0.0020717	Higher in Hyper		Partially Characterized Molecules
1-linolenoyl-GPE (18:3)*	Lipid	-0.32049	0.0020748	Lower in Hyper	LPE 18:3	Lysophospholipid
3beta,7beta-dihydroxy-5-cholestenoate	Lipid	0.30943	0.0020822	Higher in Hyper		Sterol
N-stearoyltaurine	Lipid	-0.26559	0.0021395	Lower in Hyper		Endocannabinoid
oleoyl-linoleoyl-glycerol (18:1/18:2) [1]	Lipid	-0.23935	0.0021935	Lower in Hyper	DG 36:3	Diacylglycerol
glycerophosphorylcholine (GPC)	Lipid	-0.18923	0.0022161	Lower in Hyper		Phospholipid Metabolism
1-palmitoyl-GPG (16:0)*	Lipid	-0.20958	0.0022635	Lower in Hyper	LPG 16:0	Lysophospholipid
fucitol	Xenobiotics	0.27668	0.0025215	Higher in Hyper		Food Component/Plant
phenylalanine	Amino Acid	0.13931	0.0025706	Higher in Hyper		Phenylalanine Metabolism
3-hydroxyadipate	Lipid	0.32965	0.0026608	Higher in Hyper		Fatty Acid, Dicarboxylate
myristoleoylcarnitine (C14:1)*	Lipid	-0.31258	0.0028059	Lower in Hyper		Fatty Acid Metabolism (Acyl Carnitine, Monounsaturated)
androstenediol (3alpha, 17alpha) monosulfate (3)	Lipid	0.30372	0.0028059	Higher in Hyper		Androgenic Steroids
lyxonate	Carbohydrate	0.25545	0.0030027	Higher in Hyper		Pentose Metabolism
2,3-dihydroxyisovalerate	Xenobiotics	0.48438	0.0031387	Higher in Hyper		Food Component/Plant
xanthurenate	Amino Acid	0.35081	0.0031815	Higher in Hyper		Tryptophan Metabolism
1-methylurate	Xenobiotics	0.33009	0.003228	Higher in Hyper		Xanthine Metabolism
5-HETE	Lipid	0.21352	0.0032932	Higher in Hyper		Eicosanoid
5,6-dihydrouridine	Nucleotide	0.15826	0.003583	Higher in Hyper		Pyrimidine Metabolism, Uracil containing
1-stearyl-2-oleoyl-GPE (O-18:0/18:1)*	Lipid	-0.23332	0.0037166	Lower in Hyper	PE O-36:1	Phosphatidylethanolamine (PE)
1-linoleoyl-GPG (18:2)*	Lipid	-0.20286	0.0037299	Lower in Hyper	LPG 18:2	Lysophospholipid
5alpha-pregnan-3beta,20alpha-diol disulfate	Lipid	0.41793	0.0038997	Higher in Hyper		Progestin Steroids
1-linoleoyl-GPI (18:2)*	Lipid	-0.20278	0.0040873	Lower in Hyper	LPI 18:2	Lysophospholipid
gamma-glutamylglutamine	Peptide	-0.21228	0.0044536	Lower in Hyper		Gamma-glutamyl Amino Acid
1-stearoyl-2-adrenoyl-GPC (18:0/22:4)*	Lipid	-0.16129	0.0045255	Lower in Hyper	PC 40:4	Phosphatidylcholine (PC)
indolin-2-one	Xenobiotics	0.42362	0.0045255	Higher in Hyper		Food Component/Plant
leucylhydroxyproline*	Peptide	0.25242	0.0046209	Higher in Hyper		Dipeptide Derivative
thymol sulfate	Xenobiotics	0.57587	0.0046209	Higher in Hyper		Food Component/Plant
tauro-beta-muricholate	Lipid	0.45436	0.0050736	Higher in Hyper		Primary Bile Acid Metabolism
5alpha-androstan-3beta,17alpha-diol disulfate	Lipid	0.33982	0.0051175	Higher in Hyper		Androgenic Steroids
glycocholenate sulfate*	Lipid	0.30352	0.0052823	Higher in Hyper		Secondary Bile Acid Metabolism
beta-hydroxyisovaleroylcarnitine	Amino Acid	0.23172	0.0057074	Higher in Hyper		Leucine, Isoleucine and Valine Metabolism
palmitoyl dihydrosphingomyelin (d18:0/16:0)*	Lipid	-0.12689	0.0058865	Lower in Hyper	SM 34:0;O2	Dihydrosphingomyelins
1-palmitoyl-2-arachidonoyl-GPE (16:0/20:4)*	Lipid	-0.14462	0.0060889	Lower in Hyper	PE 36:4	Phosphatidylethanolamine (PE)
2'-deoxyuridine	Nucleotide	-0.24595	0.0061722	Lower in Hyper		Pyrimidine Metabolism, Uracil containing
sebacate (C10-DC)	Lipid	0.35492	0.0062609	Higher in Hyper		Fatty Acid, Dicarboxylate
2-hydroxyadipate	Lipid	0.33951	0.0062626	Higher in Hyper		Fatty Acid, Dicarboxylate
quinolinate	Cofactors and Vitamins	0.32479	0.0064901	Higher in Hyper		Nicotinate and Nicotinamide Metabolism
4-methylguaiacol sulfate	Xenobiotics	0.49914	0.0066141	Higher in Hyper		Benzoate Metabolism
phenylacetylcarnitine	Peptide	0.35889	0.0069283	Higher in Hyper		Acetylated Peptides
ibuprofen	Xenobiotics	0.68338	0.0069524	Higher in Hyper		Drug - Analgesics, Anesthetics
taurolithocholate 3-sulfate	Lipid	0.46747	0.0075086	Higher in Hyper		Secondary Bile Acid Metabolism
1-eicosapentaenoyl-GPE (20:5)*	Lipid	-0.3329	0.00752	Lower in Hyper	LPE 20:5	Lysophospholipid
2-methylmalonylcarnitine (C4-DC)	Lipid	0.20379	0.0075838	Higher in Hyper		Fatty Acid Metabolism (also BCAA Metabolism)
cystine	Amino Acid	-0.18956	0.0082523	Lower in Hyper		Methionine, Cysteine, SAM and Taurine Metabolism
acisoga	Amino Acid	0.27234	0.0082589	Higher in Hyper		Polyamine Metabolism
azelate (C9-DC)	Lipid	0.14412	0.0082868	Higher in Hyper		Fatty Acid, Dicarboxylate
N,N-dimethyl-5-aminovalerate	Amino Acid	0.39671	0.0084645	Higher in Hyper		Lysine Metabolism
sphingomyelin (d17:1/16:0, d18:1/15:0, d16:1/17:0)*	Lipid	-0.11646	0.0085443	Lower in Hyper	SM 33:1;O2	Sphingomyelins
4-hydroxyphenylacetylglutamine	Peptide	0.45305	0.0085932	Higher in Hyper		Acetylated Peptides
orotidine	Nucleotide	0.38053	0.0085932	Higher in Hyper		Pyrimidine Metabolism, Orotate containing
bilirubin degradation product, C17H18N2O4 (3)**	Partially Characterized Molecules	0.36244	0.0087087	Higher in Hyper		Partially Characterized Molecules
kynurenine	Amino Acid	0.21658	0.0090517	Higher in Hyper		Tryptophan Metabolism
linolenoylcarnitine (C18:3)*	Lipid	-0.19681	0.0091557	Lower in Hyper		Fatty Acid Metabolism (Acyl Carnitine, Polyunsaturated)
3-carboxy-4-methyl-5-pentyl-2-furanpropionate (3-CMPFP)**	Lipid	-0.21792	0.0091693	Lower in Hyper		Fatty Acid, Dicarboxylate
1-(1-enyl-stearoyl)-2-oleoyl-GPE (P-18:0/18:1)	Lipid	-0.14003	0.0092316	Lower in Hyper	PE O-36:2	Plasmalogen
pimeloylcarnitine/3-methyladipoylcarnitine (C7-DC)	Lipid	0.25222	0.0093238	Higher in Hyper		Fatty Acid Metabolism (Acyl Carnitine, Dicarboxylate)
1-(1-enyl-stearoyl)-2-arachidonoyl-GPE (P-18:0/20:4)*	Lipid	-0.17261	0.0093757	Lower in Hyper	PE O-38:5	Plasmalogen
cysteine s-sulfate	Amino Acid	-0.15121	0.0093772	Lower in Hyper		Methionine, Cysteine, SAM and Taurine Metabolism
octadecanedioylcarnitine (C18-DC)*	Lipid	0.27487	0.0094778	Higher in Hyper		Fatty Acid Metabolism (Acyl Carnitine, Dicarboxylate)
arachidonoylcarnitine (C20:4)	Lipid	-0.23513	0.0094778	Lower in Hyper		Fatty Acid Metabolism (Acyl Carnitine, Polyunsaturated)
1-palmitoyl-2-eicosapentaenoyl-GPC (16:0/20:5)*	Lipid	-0.19481	0.0095107	Lower in Hyper	PC 36:5	Phosphatidylcholine (PC)
1-(1-enyl-palmitoyl)-2-palmitoleoyl-GPC (P-16:0/16:1)*	Lipid	0.19908	0.0095107	Higher in Hyper	PC O-32:2	Plasmalogen
3-(N-acetyl-cystein-S-yl) acetaminophen	Xenobiotics	0.56209	0.0096313	Higher in Hyper		Drug - Analgesics, Anesthetics
serine	Amino Acid	-0.12305	0.0096932	Lower in Hyper		Glycine, Serine and Threonine Metabolism
glyco-beta-muricholate**	Lipid	0.4126	0.010052	Higher in Hyper		Primary Bile Acid Metabolism
3-methylcytidine	Nucleotide	0.13727	0.010598	Higher in Hyper		Pyrimidine Metabolism, Cytidine containing
1-linoleoyl-2-linolenoyl-GPC (18:2/18:3)*	Lipid	-0.23132	0.010884	Lower in Hyper	PC 36:5	Phosphatidylcholine (PC)
hydantoin-5-propionate	Amino Acid	0.26882	0.01139	Higher in Hyper		Histidine Metabolism
1-margaroyl-2-arachidonoyl-GPC (17:0/20:4)*	Lipid	-0.14509	0.011533	Lower in Hyper	PC 37:4	Phosphatidylcholine (PC)
gamma-glutamylphenylalanine	Peptide	0.20615	0.011866	Higher in Hyper		Gamma-glutamyl Amino Acid
2-hydroxy-3-methylvalerate	Amino Acid	0.33546	0.012068	Higher in Hyper		Leucine, Isoleucine and Valine Metabolism
pyridoxate	Cofactors and Vitamins	0.39635	0.012118	Higher in Hyper		Vitamin B6 Metabolism
myristoleate (14:1n5)	Lipid	0.2927	0.012147	Higher in Hyper		Long Chain Monounsaturated Fatty Acid
cis-3,4-methyleneheptanoylglycine	Lipid	0.22987	0.012202	Higher in Hyper		Fatty Acid Metabolism (Acyl Glycine)
linoleoyl ethanolamide	Lipid	0.18178	0.012266	Higher in Hyper		Endocannabinoid
picolinate	Amino Acid	0.26262	0.012537	Higher in Hyper		Tryptophan Metabolism
2-O-methylascorbic acid	Cofactors and Vitamins	0.1785	0.012734	Higher in Hyper		Ascorbate and Aldarate Metabolism
cysteine sulfinic acid	Amino Acid	-0.17888	0.012999	Lower in Hyper		Methionine, Cysteine, SAM and Taurine Metabolism
N-formylphenylalanine	Amino Acid	0.18447	0.013467	Higher in Hyper		Tyrosine Metabolism
3-indoxyl sulfate	Amino Acid	0.43249	0.013467	Higher in Hyper		Tryptophan Metabolism
4-guanidinobutanoate	Amino Acid	0.2878	0.013961	Higher in Hyper		Guanidino and Acetamido Metabolism
adipate (C6-DC)	Lipid	0.28899	0.01411	Higher in Hyper		Fatty Acid, Dicarboxylate
decadienedioic acid (C10:2-DC)**	Lipid	0.36639	0.014186	Higher in Hyper		Fatty Acid, Dicarboxylate
methionine sulfone	Amino Acid	-0.19218	0.014487	Lower in Hyper		Methionine, Cysteine, SAM and Taurine Metabolism
N-methylpipecolate	Xenobiotics	0.28234	0.014594	Higher in Hyper		Bacterial/Fungal
tetradecadienedioate (C14:2-DC)*	Lipid	0.33324	0.01526	Higher in Hyper		Fatty Acid, Dicarboxylate
1-palmityl-2-arachidonoyl-GPC (O-16:0/20:4)*	Lipid	-0.12297	0.01526	Lower in Hyper	PC O-36:4	Plasmalogen
3-hydroxy-2-ethylpropionate	Amino Acid	0.14629	0.015262	Higher in Hyper		Leucine, Isoleucine and Valine Metabolism
beta-cryptoxanthin	Cofactors and Vitamins	-0.28087	0.016012	Lower in Hyper		Vitamin A Metabolism
cis-urocanate	Amino Acid	0.32836	0.016479	Higher in Hyper		Histidine Metabolism
3beta-hydroxy-5-cholestenoate	Lipid	-0.20223	0.017308	Lower in Hyper		Sterol
4-cholesten-3-one	Lipid	0.14147	0.017785	Higher in Hyper		Sterol
tauroursodeoxycholate	Lipid	0.66751	0.017785	Higher in Hyper		Secondary Bile Acid Metabolism
phenol sulfate	Amino Acid	0.33566	0.017863	Higher in Hyper		Tyrosine Metabolism
pentose acid*	Partially Characterized Molecules	0.41343	0.018207	Higher in Hyper		Partially Characterized Molecules
N-palmitoyl-sphingosine (d18:1/16:0)	Lipid	0.17329	0.018732	Higher in Hyper	CER 34:1;O2	Ceramides
bilirubin degradation product, C17H18N2O4 (2)**	Partially Characterized Molecules	0.35004	0.018945	Higher in Hyper		Partially Characterized Molecules
palmitoyl sphingomyelin (d18:1/16:0)	Lipid	-0.055561	0.019319	Lower in Hyper	SM 34:1;O2	Sphingomyelins
methylsuccinate	Amino Acid	0.23926	0.019615	Higher in Hyper		Leucine, Isoleucine and Valine Metabolism
maltotriose	Carbohydrate	-0.29311	0.01972	Lower in Hyper		Glycogen Metabolism
sulfate*	Xenobiotics	0.13867	0.020588	Higher in Hyper		Chemical
allantoin	Nucleotide	0.18656	0.020658	Higher in Hyper		Purine Metabolism, (Hypo)Xanthine/Inosine containing
3-methoxytyramine sulfate	Amino Acid	0.44528	0.020715	Higher in Hyper		Tyrosine Metabolism
glycochenodeoxycholate	Lipid	0.47096	0.020768	Higher in Hyper		Primary Bile Acid Metabolism
benzoylcarnitine*	Xenobiotics	0.28774	0.020768	Higher in Hyper		Chemical
2-hydroxybutyrate/2-hydroxyisobutyrate	Amino Acid	0.17224	0.0209	Higher in Hyper		Glutathione Metabolism
16-hydroxypalmitate	Lipid	0.19612	0.02097	Higher in Hyper		Fatty Acid, Monohydroxy
taurochenodeoxycholate	Lipid	0.54734	0.021199	Higher in Hyper		Primary Bile Acid Metabolism
3-hydroxybutyroylglycine**	Lipid	0.27369	0.021224	Higher in Hyper		Fatty Acid Metabolism (Acyl Glycine)
dodecadienoate (12:2)*	Lipid	0.20196	0.021724	Higher in Hyper		Fatty Acid, Dicarboxylate
phosphatidylcholine (18:0/20:2, 20:0/18:2)*	Lipid	-0.10092	0.021872	Lower in Hyper	PC 38:2	Phosphatidylcholine (PC)
gamma-glutamylglutamate	Peptide	-0.22268	0.022106	Lower in Hyper		Gamma-glutamyl Amino Acid
salicylate	Xenobiotics	-0.88298	0.022709	Lower in Hyper		Drug - Topical Agents
citrate	Energy	0.078167	0.023536	Higher in Hyper		TCA Cycle
lanthionine	Amino Acid	0.16825	0.023902	Higher in Hyper		Methionine, Cysteine, SAM and Taurine Metabolism
beta-hydroxyisovalerate	Amino Acid	0.17588	0.02478	Higher in Hyper		Leucine, Isoleucine and Valine Metabolism
glycoursodeoxycholate	Lipid	0.67189	0.02478	Higher in Hyper		Secondary Bile Acid Metabolism
sphingomyelin (d17:1/14:0, d16:1/15:0)*	Lipid	-0.14524	0.025438	Lower in Hyper	SM 31:1;O2	Sphingomyelins
2-piperidinone	Xenobiotics	0.51182	0.025467	Higher in Hyper		Food Component/Plant
alanine	Amino Acid	0.14945	0.025467	Higher in Hyper		Alanine and Aspartate Metabolism
androstenediol (3beta,17beta) monosulfate (1)	Lipid	0.31406	0.025607	Higher in Hyper		Androgenic Steroids
hexadecadienoate (16:2n6)	Lipid	0.20134	0.026056	Higher in Hyper		Long Chain Polyunsaturated Fatty Acid (n3 and n6)
1-oleoyl-2-docosahexaenoyl-GPE (18:1/22:6)*	Lipid	-0.14747	0.026056	Lower in Hyper	PE 40:7	Phosphatidylethanolamine (PE)
1-stearoyl-2-linoleoyl-GPI (18:0/18:2)	Lipid	-0.1521	0.026325	Lower in Hyper	PI 36:2	Phosphatidylinositol (PI)
citrulline	Amino Acid	-0.11694	0.026909	Lower in Hyper		Urea cycle; Arginine and Proline Metabolism
S-methylcysteine sulfoxide	Amino Acid	-0.2095	0.027234	Lower in Hyper		Methionine, Cysteine, SAM and Taurine Metabolism
phosphate	Energy	0.098023	0.028392	Higher in Hyper		Oxidative Phosphorylation
1-stearyl-2-docosapentaenoyl-GPC (O-18:0/22:5n3)*	Lipid	-0.1402	0.028456	Lower in Hyper	PC O-40:5	Plasmalogen
myristate (14:0)	Lipid	0.16142	0.029129	Higher in Hyper		Long Chain Saturated Fatty Acid
N-oleoyltaurine	Lipid	-0.23114	0.029218	Lower in Hyper		Endocannabinoid
pantoate	Cofactors and Vitamins	0.18183	0.030964	Higher in Hyper		Pantothenate and CoA Metabolism
tyramine O-sulfate	Amino Acid	0.52275	0.031094	Higher in Hyper		Tyrosine Metabolism
(2 or 3)-decenoate (10:1n7 or n8)	Lipid	0.21602	0.031391	Higher in Hyper		Medium Chain Fatty Acid
4-hydroxyphenylacetoylcarnitine	Amino Acid	0.32319	0.032917	Higher in Hyper		Tyrosine Metabolism
1-oleoyl-2-arachidonoyl-GPE (18:1/20:4)*	Lipid	-0.12271	0.033017	Lower in Hyper	PE 38:5	Phosphatidylethanolamine (PE)
methionine sulfoxide	Amino Acid	0.20167	0.034033	Higher in Hyper		Methionine, Cysteine, SAM and Taurine Metabolism
6-hydroxyindole sulfate	Xenobiotics	0.30935	0.034231	Higher in Hyper		Chemical
guaiacol sulfate	Xenobiotics	0.4807	0.034746	Higher in Hyper		Benzoate Metabolism
taurochenodeoxycholic acid 3-sulfate	Lipid	0.48851	0.035427	Higher in Hyper		Secondary Bile Acid Metabolism
glycerol	Lipid	0.22962	0.035518	Higher in Hyper		Glycerolipid Metabolism
1-stearyl-2-arachidonoyl-GPC (O-18:0/20:4)*	Lipid	-0.13535	0.035518	Lower in Hyper	PC O-38:4	Plasmalogen
1-stearoyl-2-linoleoyl-GPC (18:0/18:2)*	Lipid	-0.059303	0.03589	Lower in Hyper	PC 36:2	Phosphatidylcholine (PC)
5-hydroxylysine	Amino Acid	0.13659	0.039254	Higher in Hyper		Lysine Metabolism
S-adenosylhomocysteine (SAH)	Amino Acid	0.1459	0.039666	Higher in Hyper		Methionine, Cysteine, SAM and Taurine Metabolism
bilirubin degradation product, C17H18N2O4 (1)**	Partially Characterized Molecules	0.27087	0.039957	Higher in Hyper		Partially Characterized Molecules
gamma-glutamylisoleucine*	Peptide	-0.12782	0.042149	Lower in Hyper		Gamma-glutamyl Amino Acid
stearoylcarnitine (C18)	Lipid	-0.16924	0.042185	Lower in Hyper		Fatty Acid Metabolism (Acyl Carnitine, Long Chain Saturated)
beta-sitosterol	Lipid	-0.16454	0.042605	Lower in Hyper		Sterol
homovanillate (HVA)	Amino Acid	0.24896	0.042901	Higher in Hyper		Tyrosine Metabolism
methyl-4-hydroxybenzoate sulfate	Xenobiotics	-0.29466	0.04351	Lower in Hyper		Benzoate Metabolism
3-methoxycatechol sulfate (2)	Xenobiotics	0.2773	0.043913	Higher in Hyper		Benzoate Metabolism
mannonate*	Xenobiotics	0.20097	0.044058	Higher in Hyper		Food Component/Plant
3-methylglutarate/2-methylglutarate	Lipid	0.14929	0.044163	Higher in Hyper		Fatty Acid, Dicarboxylate
1-stearoyl-2-arachidonoyl-GPE (18:0/20:4)	Lipid	-0.10261	0.045159	Lower in Hyper	PE 38:4	Phosphatidylethanolamine (PE)
galactonate	Carbohydrate	0.26961	0.045719	Higher in Hyper		Fructose, Mannose and Galactose Metabolism
1-palmitoyl-2-linoleoyl-GPC (16:0/18:2)	Lipid	-0.044418	0.046387	Lower in Hyper	PC 34:2	Phosphatidylcholine (PC)
picolinoylglycine	Lipid	0.19903	0.046719	Higher in Hyper		Fatty Acid Metabolism (Acyl Glycine)
hydroxyasparagine**	Amino Acid	0.10311	0.046752	Higher in Hyper		Alanine and Aspartate Metabolism
1-methylnicotinamide	Cofactors and Vitamins	0.23918	0.047764	Higher in Hyper		Nicotinate and Nicotinamide Metabolism
methylsuccinoylcarnitine	Amino Acid	0.24542	0.047764	Higher in Hyper		Leucine, Isoleucine and Valine Metabolism
tauroursodeoxycholic acid sulfate (1)	Lipid	0.53044	0.047764	Higher in Hyper		Secondary Bile Acid Metabolism
glycochenodeoxycholate 3-sulfate	Lipid	0.34352	0.048178	Higher in Hyper		Primary Bile Acid Metabolism
epiandrosterone sulfate	Lipid	0.27843	0.048751	Higher in Hyper		Androgenic Steroids
arabinose	Carbohydrate	0.19881	0.048845	Higher in Hyper		Pentose Metabolism
sphinganine	Lipid	0.21937	0.05006	Not significant		Sphingolipid Synthesis
10-undecenoate (11:1n1)	Lipid	0.18079	0.050846	Not significant		Medium Chain Fatty Acid
1-palmitoyl-2-docosahexaenoyl-GPE (16:0/22:6)*	Lipid	-0.12555	0.050872	Not significant	PE 38:6	Phosphatidylethanolamine (PE)
arachidoylcarnitine (C20)*	Lipid	-0.19536	0.052543	Not significant		Fatty Acid Metabolism (Acyl Carnitine, Long Chain Saturated)
(12 or 13)-methylmyristate (a15:0 or i15:0)	Lipid	0.19283	0.052821	Not significant		Fatty Acid, Branched
cys-gly, oxidized	Amino Acid	0.29098	0.054119	Not significant		Glutathione Metabolism
N,N,N-trimethyl-alanylproline betaine (TMAP)	Amino Acid	0.16566	0.054265	Not significant		Urea cycle; Arginine and Proline Metabolism
1-(1-enyl-palmitoyl)-2-arachidonoyl-GPC (P-16:0/20:4)*	Lipid	-0.10772	0.054616	Not significant	PC O-36:5	Plasmalogen
linoleoyl-arachidonoyl-glycerol (18:2/20:4) [2]*	Lipid	-0.18866	0.055837	Not significant	DG 38:6	Diacylglycerol
N-acetylglucosaminylasparagine	Carbohydrate	0.1354	0.056018	Not significant		Aminosugar Metabolism
9-hydroxystearate	Lipid	0.17311	0.056304	Not significant		Fatty Acid, Monohydroxy
3-indoleglyoxylic acid	Xenobiotics	0.13487	0.056603	Not significant		Food Component/Plant
linoleoyl-docosahexaenoyl-glycerol (18:2/22:6) [1]*	Lipid	-0.25212	0.057147	Not significant	DG 40:8	Diacylglycerol
glutamate	Amino Acid	-0.12715	0.058119	Not significant		Glutamate Metabolism
trans-urocanate	Amino Acid	0.40596	0.058245	Not significant		Histidine Metabolism
2-methylserine	Amino Acid	0.14789	0.061572	Not significant		Glycine, Serine and Threonine Metabolism
cholesterol sulfate	Lipid	-0.12092	0.061901	Not significant		Sterol
bilirubin degradation product, C16H18N2O5 (2)**	Partially Characterized Molecules	0.19485	0.063876	Not significant		Partially Characterized Molecules
trans-4-hydroxyproline	Amino Acid	0.16504	0.064481	Not significant		Urea cycle; Arginine and Proline Metabolism
5,6-dihydrothymine	Nucleotide	0.14977	0.065707	Not significant		Pyrimidine Metabolism, Thymine containing
5alpha-androstan-3alpha,17beta-diol disulfate	Lipid	0.27916	0.066236	Not significant		Androgenic Steroids
oleoyl-arachidonoyl-glycerol (18:1/20:4) [2]*	Lipid	-0.1549	0.066538	Not significant	DG 38:5	Diacylglycerol
N2,N5-diacetylornithine	Amino Acid	0.23553	0.066958	Not significant		Urea cycle; Arginine and Proline Metabolism
11beta-hydroxyetiocholanolone glucuronide*	Lipid	0.36829	0.067302	Not significant		Androgenic Steroids
glycoursodeoxycholic acid sulfate (1)	Lipid	0.49792	0.068365	Not significant		Secondary Bile Acid Metabolism
1-palmityl-2-linoleoyl-GPC (O-16:0/18:2)*	Lipid	-0.08303	0.06851	Not significant	PC O-34:2	Plasmalogen
1-(1-enyl-stearoyl)-2-docosapentaenoyl-GPE (P-18:0/22:5n3)*	Lipid	-0.11317	0.069825	Not significant	PE O-40:6	Plasmalogen
4-acetaminophen sulfate	Xenobiotics	0.40859	0.072348	Not significant		Drug - Analgesics, Anesthetics
linoleoylcarnitine (C18:2)*	Lipid	-0.13117	0.073285	Not significant		Fatty Acid Metabolism (Acyl Carnitine, Polyunsaturated)
indolelactate	Amino Acid	0.15815	0.073774	Not significant		Tryptophan Metabolism
16alpha-hydroxy DHEA 3-sulfate	Lipid	0.2942	0.074754	Not significant		Androgenic Steroids
glucuronide of C10H18O2 (7)*	Partially Characterized Molecules	0.31989	0.076002	Not significant		Partially Characterized Molecules
palmitoylcarnitine (C16)	Lipid	-0.14015	0.077709	Not significant		Fatty Acid Metabolism (Acyl Carnitine, Long Chain Saturated)
sphingomyelin (d18:1/14:0, d16:1/16:0)*	Lipid	-0.081815	0.077709	Not significant	SM 32:1;O2	Sphingomyelins
1-margaroyl-2-linoleoyl-GPC (17:0/18:2)*	Lipid	-0.089941	0.077709	Not significant	PC 35:2	Phosphatidylcholine (PC)
3-methylcrotonylglycine	Amino Acid	0.19252	0.077709	Not significant		Leucine, Isoleucine and Valine Metabolism
cyclo(pro-val)	Peptide	-0.15576	0.078591	Not significant		Dipeptide
2-hydroxyphytanate*	Lipid	0.1769	0.079782	Not significant		Fatty Acid, Branched
isoleucylglycine	Peptide	0.070614	0.080678	Not significant		Dipeptide
docosatrienoate (22:3n3)	Lipid	0.16044	0.081209	Not significant		Long Chain Polyunsaturated Fatty Acid (n3 and n6)
biliverdin	Cofactors and Vitamins	0.19928	0.082499	Not significant		Hemoglobin and Porphyrin Metabolism
2,2'-methylenebis(6-tert-butyl-p-cresol)	Xenobiotics	-0.13997	0.082559	Not significant		Chemical
docosapentaenoate (n6 DPA; 22:5n6)	Lipid	-0.1323	0.083903	Not significant		Long Chain Polyunsaturated Fatty Acid (n3 and n6)
glycosyl-N-(2-hydroxynervonoyl)-sphingosine (d18:1/24:1(2OH))*	Lipid	-0.12535	0.084818	Not significant	HexCer 42:2;O3	Hexosylceramides (HCER)
3,4-dihydroxybutyrate	Lipid	-0.18443	0.085855	Not significant		Fatty Acid, Dihydroxy
N-ethylglycinexylidide	Xenobiotics	0.30249	0.086447	Not significant		Drug - Analgesics, Anesthetics
gamma-glutamylleucine	Peptide	-0.10606	0.087114	Not significant		Gamma-glutamyl Amino Acid
myristoyl dihydrosphingomyelin (d18:0/14:0)*	Lipid	-0.10532	0.087317	Not significant	SM 32:0;O2	Dihydrosphingomyelins
4-methoxyphenol sulfate	Amino Acid	0.2491	0.0881	Not significant		Tyrosine Metabolism
dihomo-linolenoylcarnitine (C20:3n3 or 6)*	Lipid	-0.15198	0.088219	Not significant		Fatty Acid Metabolism (Acyl Carnitine, Polyunsaturated)
N6,N6-dimethyllysine	Amino Acid	0.14638	0.088607	Not significant		Lysine Metabolism
propionylcarnitine (C3)	Lipid	0.16367	0.089668	Not significant		Fatty Acid Metabolism (also BCAA Metabolism)
2,6-dihydroxybenzoic acid	Xenobiotics	-0.22184	0.091007	Not significant		Drug - Topical Agents
3-amino-2-piperidone	Amino Acid	0.092437	0.091872	Not significant		Urea cycle; Arginine and Proline Metabolism
1-(1-enyl-palmitoyl)-2-linoleoyl-GPC (P-16:0/18:2)*	Lipid	-0.099118	0.092921	Not significant	PC O-34:3	Plasmalogen
sphinganine-1-phosphate	Lipid	-0.1348	0.094766	Not significant		Sphingolipid Synthesis
levulinate (4-oxovalerate)	Xenobiotics	0.12751	0.094766	Not significant		Food Component/Plant
5-methylthioadenosine (MTA)	Amino Acid	0.15117	0.095482	Not significant		Polyamine Metabolism
2-methylbutyrylcarnitine (C5)	Amino Acid	0.15661	0.096171	Not significant		Leucine, Isoleucine and Valine Metabolism
carotene diol (3)	Cofactors and Vitamins	-0.115	0.098012	Not significant		Vitamin A Metabolism
linoleoyl-linoleoyl-glycerol (18:2/18:2) [1]*	Lipid	-0.1968	0.098449	Not significant	DG 36:4	Diacylglycerol
bilirubin degradation product, C17H20N2O5 (2)**	Partially Characterized Molecules	0.23356	0.098654	Not significant		Partially Characterized Molecules
N6-methyladenosine	Nucleotide	0.093138	0.10131	Not significant		Purine Metabolism, Adenine containing
N-acetyl-2-aminooctanoate*	Lipid	0.17339	0.1028	Not significant		Fatty Acid, Amino
N-acetyltheanine	Xenobiotics	0.18775	0.10394	Not significant		Food Component/Plant
glucose	Carbohydrate	-0.067844	0.10515	Not significant		Glycolysis, Gluconeogenesis, and Pyruvate Metabolism
palmitoyl-linoleoyl-glycerol (16:0/18:2) [1]*	Lipid	-0.14535	0.10772	Not significant	DG 34:2	Diacylglycerol
1-pentadecanoyl-2-linoleoyl-GPC (15:0/18:2)*	Lipid	-0.090061	0.10999	Not significant	PC 33:2	Phosphatidylcholine (PC)
1,2-dipalmitoyl-GPE (16:0/16:0)*	Lipid	0.12708	0.11043	Not significant	PE 32:0	Phosphatidylethanolamine (PE)
glycine	Amino Acid	0.086997	0.11059	Not significant		Glycine, Serine and Threonine Metabolism
succinoyltaurine	Amino Acid	0.17368	0.11081	Not significant		Methionine, Cysteine, SAM and Taurine Metabolism
1-(1-enyl-stearoyl)-2-oleoyl-GPC (P-18:0/18:1)	Lipid	-0.077761	0.11122	Not significant	PC O-36:2	Plasmalogen
2'-O-methyluridine	Nucleotide	0.11822	0.11224	Not significant		Pyrimidine Metabolism, Uracil containing
3-(2-methoxyethoxy)propanoic acid	Xenobiotics	0.099005	0.1133	Not significant		Chemical
palmitoleate (16:1n7)	Lipid	0.16663	0.11589	Not significant		Long Chain Monounsaturated Fatty Acid
undecanedioate (C11-DC)	Lipid	0.069576	0.11609	Not significant		Fatty Acid, Dicarboxylate
N-carbamoylalanine	Amino Acid	0.18015	0.11798	Not significant		Alanine and Aspartate Metabolism
gamma-CEHC glucuronide*	Cofactors and Vitamins	0.20035	0.11811	Not significant		Tocopherol Metabolism
laurylcarnitine (C12)	Lipid	-0.15783	0.11855	Not significant		Fatty Acid Metabolism (Acyl Carnitine, Medium Chain)
glycohyocholate	Lipid	0.27164	0.12191	Not significant		Secondary Bile Acid Metabolism
spermidine	Amino Acid	0.18643	0.12384	Not significant		Polyamine Metabolism
xanthine	Nucleotide	0.2009	0.12806	Not significant		Purine Metabolism, (Hypo)Xanthine/Inosine containing
1-stearyl-2-linoleoyl-GPC (O-18:0/18:2)*	Lipid	-0.075127	0.12906	Not significant	PC O-36:2	Plasmalogen
beta-guanidinopropanoate	Xenobiotics	0.16343	0.12911	Not significant		Food Component/Plant
valine	Amino Acid	-0.070247	0.13021	Not significant		Leucine, Isoleucine and Valine Metabolism
1-(1-enyl-stearoyl)-2-linoleoyl-GPC (P-18:0/18:2)*	Lipid	-0.098361	0.13229	Not significant	PC O-36:3	Plasmalogen
levulinoylcarnitine	Xenobiotics	0.15957	0.13229	Not significant		Food Component/Plant
gluconate	Xenobiotics	0.41527	0.13274	Not significant		Food Component/Plant
aspartate	Amino Acid	0.087085	0.135	Not significant		Alanine and Aspartate Metabolism
dihomo-linolenate (20:3n3 or n6)	Lipid	-0.10392	0.1359	Not significant		Long Chain Polyunsaturated Fatty Acid (n3 and n6)
proline	Amino Acid	0.084182	0.13925	Not significant		Urea cycle; Arginine and Proline Metabolism
5alpha-androstan-3alpha,17beta-diol monosulfate (1)	Lipid	0.24946	0.14178	Not significant		Androgenic Steroids
5-dodecenoylcarnitine (C12:1)	Lipid	-0.15402	0.14229	Not significant		Fatty Acid Metabolism (Acyl Carnitine, Monounsaturated)
3-formylindole	Xenobiotics	0.089138	0.14229	Not significant		Food Component/Plant
N-acetylmethionine	Amino Acid	0.18702	0.14335	Not significant		Methionine, Cysteine, SAM and Taurine Metabolism
ornithine	Amino Acid	-0.099297	0.14335	Not significant		Urea cycle; Arginine and Proline Metabolism
branched-chain, straight-chain, or cyclopropyl 10:1 fatty acid (1)*	Partially Characterized Molecules	0.15339	0.14398	Not significant		Partially Characterized Molecules
1-methylguanidine	Amino Acid	0.24322	0.14924	Not significant		Guanidino and Acetamido Metabolism
1-linoleoylglycerol (18:2)	Lipid	-0.22891	0.1531	Not significant	MG 18:2	Monoacylglycerol
docosadienoate (22:2n6)	Lipid	0.10054	0.15399	Not significant		Long Chain Polyunsaturated Fatty Acid (n3 and n6)
caprate (10:0)	Lipid	0.16584	0.1568	Not significant		Medium Chain Fatty Acid
1H-indole-7-acetic acid	Xenobiotics	-0.193	0.15775	Not significant		Bacterial/Fungal
perfluorooctanesulfonate (PFOS)	Xenobiotics	-0.16499	0.16022	Not significant		Chemical
1-stearoyl-2-meadoyl-GPC (18:0/20:3n9)*	Lipid	-0.11005	0.16053	Not significant	PC 38:3	Phosphatidylcholine (PC)
1-stearoyl-2-oleoyl-GPE (18:0/18:1)	Lipid	0.11001	0.16109	Not significant	PE 36:1	Phosphatidylethanolamine (PE)
alpha-hydroxyisovalerate	Amino Acid	0.1908	0.16163	Not significant		Leucine, Isoleucine and Valine Metabolism
sucrose	Carbohydrate	0.37034	0.16303	Not significant		Disaccharides and Oligosaccharides
1-stearoyl-2-docosahexaenoyl-GPE (18:0/22:6)*	Lipid	-0.091459	0.16455	Not significant	PE 40:6	Phosphatidylethanolamine (PE)
1-stearoyl-2-dihomo-linolenoyl-GPI (18:0/20:3n3 or 6)*	Lipid	-0.12287	0.16516	Not significant	PI 38:3	Phosphatidylinositol (PI)
4-methylcatechol sulfate	Xenobiotics	0.23601	0.16835	Not significant		Benzoate Metabolism
isoursodeoxycholate	Lipid	-0.25375	0.16893	Not significant		Secondary Bile Acid Metabolism
2-amino-4-cyanobutanoate	Amino Acid	-0.16136	0.17031	Not significant		Glutamate Metabolism
2-hydroxyheptanoate*	Lipid	0.18538	0.17966	Not significant		Fatty Acid, Monohydroxy
2-linoleoylglycerol (18:2)	Lipid	-0.19362	0.18044	Not significant	MG 18:2	Monoacylglycerol
3-hydroxybutyrate (BHBA)	Lipid	0.28702	0.19029	Not significant		Ketone Bodies
lactosyl-N-behenoyl-sphingosine (d18:1/22:0)*	Lipid	0.099143	0.19346	Not significant	LacCer 40:1;O2	Lactosylceramides (LCER)
valproic acid glucuronide	Xenobiotics	0.23845	0.19349	Not significant		Drug - Neurological
1-oleoyl-2-arachidonoyl-GPI (18:1/20:4)*	Lipid	-0.10311	0.19349	Not significant	PI 38:5	Phosphatidylinositol (PI)
trigonelline (N'-methylnicotinate)	Cofactors and Vitamins	0.28575	0.19766	Not significant		Nicotinate and Nicotinamide Metabolism
decanoylcarnitine (C10)	Lipid	0.10704	0.19789	Not significant		Fatty Acid Metabolism (Acyl Carnitine, Medium Chain)
1-palmitoyl-2-palmitoleoyl-GPE (16:0/16:1)*	Lipid	0.14244	0.19859	Not significant	PE 32:1	Phosphatidylethanolamine (PE)
bilirubin degradation product, C17H20N2O5 (1)**	Partially Characterized Molecules	0.20159	0.1995	Not significant		Partially Characterized Molecules
1-(1-enyl-palmitoyl)-2-docosahexaenoyl-GPE (P-16:0/22:6)*	Lipid	-0.060003	0.20221	Not significant	PE O-38:7	Plasmalogen
3-dehydrochenodeoxycholate	Lipid	-0.099284	0.20356	Not significant		Secondary Bile Acid Metabolism
tyrosine	Amino Acid	0.072268	0.20356	Not significant		Tyrosine Metabolism
glycosyl-N-behenoyl-sphingadienine (d18:2/22:0)*	Lipid	-0.090218	0.20605	Not significant	HexCer 40:2;O2	Hexosylceramides (HCER)
deoxycholic acid glucuronide	Lipid	0.19899	0.20727	Not significant		Secondary Bile Acid Metabolism
S-1-pyrroline-5-carboxylate	Amino Acid	0.11345	0.20761	Not significant		Glutamate Metabolism
hydroxy-N6,N6,N6-trimethyllysine*	Amino Acid	0.11317	0.20774	Not significant		Lysine Metabolism
3-methylglutarylcarnitine (2)	Amino Acid	0.16793	0.20815	Not significant		Leucine, Isoleucine and Valine Metabolism
S-methylcysteine	Amino Acid	-0.084268	0.20989	Not significant		Methionine, Cysteine, SAM and Taurine Metabolism
branched-chain, straight-chain, or cyclopropyl 10:1 fatty acid (2)*	Partially Characterized Molecules	-0.1106	0.20989	Not significant		Partially Characterized Molecules
nonanoylcarnitine (C9)	Lipid	0.14177	0.20989	Not significant		Fatty Acid Metabolism (Acyl Carnitine, Medium Chain)
thioproline	Xenobiotics	-0.073946	0.21488	Not significant		Chemical
N6,N6,N6-trimethyllysine	Amino Acid	0.0907	0.2161	Not significant		Lysine Metabolism
glutamate, gamma-methyl ester	Amino Acid	-0.070429	0.22148	Not significant		Glutamate Metabolism
urea	Amino Acid	0.091121	0.22564	Not significant		Urea cycle; Arginine and Proline Metabolism
2-aminobutyrate	Amino Acid	0.091368	0.22827	Not significant		Glutathione Metabolism
1-(1-enyl-stearoyl)-2-arachidonoyl-GPC (P-18:0/20:4)	Lipid	-0.10145	0.23139	Not significant	PC O-38:5	Plasmalogen
5alpha-androstan-3beta,17beta-diol monosulfate (2)	Lipid	0.14783	0.23219	Not significant		Androgenic Steroids
6-oxopiperidine-2-carboxylate	Amino Acid	0.1397	0.23219	Not significant		Lysine Metabolism
3-methoxycatechol sulfate (1)	Xenobiotics	0.24733	0.23323	Not significant		Benzoate Metabolism
sphingosine	Lipid	0.15753	0.23323	Not significant		Sphingosines
succinylcarnitine (C4-DC)	Energy	0.080238	0.23861	Not significant		TCA Cycle
N6-methyllysine	Amino Acid	-0.11609	0.23907	Not significant		Lysine Metabolism
glycosyl-N-palmitoyl-sphingosine (d18:1/16:0)	Lipid	0.071272	0.23907	Not significant	HexCer 34:1;O2	Hexosylceramides (HCER)
perfluorohexanesulfonate (PFHxS)	Xenobiotics	-0.12782	0.24138	Not significant		Chemical
N2-acetyl,N6,N6-dimethyllysine	Amino Acid	0.18809	0.24152	Not significant		Lysine Metabolism
3-(methylthio)acetaminophen sulfate*	Xenobiotics	0.23297	0.24768	Not significant		Drug - Analgesics, Anesthetics
3-aminoisobutyrate	Nucleotide	0.1757	0.24768	Not significant		Pyrimidine Metabolism, Thymine containing
docosahexaenoate (DHA; 22:6n3)	Lipid	-0.10671	0.24795	Not significant		Long Chain Polyunsaturated Fatty Acid (n3 and n6)
3-methyl catechol sulfate (1)	Xenobiotics	0.15659	0.24795	Not significant		Benzoate Metabolism
deoxycarnitine	Lipid	0.077492	0.25113	Not significant		Carnitine Metabolism
glycine conjugate of C10H12O2*	Partially Characterized Molecules	0.12792	0.25217	Not significant		Partially Characterized Molecules
1-linolenoylglycerol (18:3)	Lipid	-0.16892	0.25275	Not significant	MG 18:3	Monoacylglycerol
histidine betaine (hercynine)*	Xenobiotics	-0.11178	0.25299	Not significant		Food Component/Plant
cholesterol	Lipid	-0.054673	0.25795	Not significant		Sterol
isovalerylcarnitine (C5)	Amino Acid	0.11617	0.25877	Not significant		Leucine, Isoleucine and Valine Metabolism
erucate (22:1n9)	Lipid	0.10545	0.26083	Not significant		Long Chain Monounsaturated Fatty Acid
3-carboxy-4-methyl-5-propyl-2-furanpropanoate (CMPF)	Lipid	-0.24874	0.26246	Not significant		Fatty Acid, Dicarboxylate
1-dihomo-linolenylglycerol (20:3)	Lipid	-0.13395	0.26469	Not significant	MG 20:3	Monoacylglycerol
gamma-glutamyl-alpha-lysine	Peptide	-0.082502	0.26602	Not significant		Gamma-glutamyl Amino Acid
asparagine	Amino Acid	0.064188	0.26758	Not significant		Alanine and Aspartate Metabolism
(14 or 15)-methylpalmitate (a17:0 or i17:0)	Lipid	0.086968	0.26883	Not significant		Fatty Acid, Branched
glutarylcarnitine (C5-DC)	Amino Acid	0.090601	0.27171	Not significant		Lysine Metabolism
isovalerate (i5:0)	Amino Acid	-0.069209	0.27345	Not significant		Leucine, Isoleucine and Valine Metabolism
glycochenodeoxycholate glucuronide (1)	Lipid	0.14372	0.27461	Not significant		Primary Bile Acid Metabolism
4-hydroxyhippurate	Xenobiotics	0.16526	0.27461	Not significant		Benzoate Metabolism
1-stearoyl-2-docosapentaenoyl-GPE (18:0/22:5n3)*	Lipid	-0.069557	0.27461	Not significant	PE 40:5	Phosphatidylethanolamine (PE)
alpha-CEHC sulfate	Cofactors and Vitamins	0.14059	0.27633	Not significant		Tocopherol Metabolism
oleoyl-linoleoyl-glycerol (18:1/18:2) [2]	Lipid	-0.08683	0.27668	Not significant	DG 36:3	Diacylglycerol
4-acetamidophenylglucuronide	Xenobiotics	0.19935	0.27691	Not significant		Drug - Analgesics, Anesthetics
gamma-carboxyglutamate	Amino Acid	0.090378	0.27704	Not significant		Glutamate Metabolism
2-hydroxybehenate	Lipid	-0.075185	0.27704	Not significant		Fatty Acid, Monohydroxy
bilirubin (E,Z or Z,E)*	Cofactors and Vitamins	0.12619	0.28135	Not significant		Hemoglobin and Porphyrin Metabolism
1-palmitoyl-2-stearoyl-GPC (16:0/18:0)	Lipid	0.058323	0.28226	Not significant	PC 34:0	Phosphatidylcholine (PC)
N1-methyl-2-pyridone-5-carboxamide	Cofactors and Vitamins	0.1082	0.28362	Not significant		Nicotinate and Nicotinamide Metabolism
1-palmitoylglycerol (16:0)	Lipid	0.058491	0.28633	Not significant	MG 16:0	Monoacylglycerol
p-cresol sulfate	Xenobiotics	0.15958	0.28857	Not significant		Benzoate Metabolism
catechol sulfate	Xenobiotics	0.18366	0.29016	Not significant		Benzoate Metabolism
1-methyl-5-imidazoleacetate	Amino Acid	-0.2156	0.2905	Not significant		Histidine Metabolism
docosapentaenoate (n3 DPA; 22:5n3)	Lipid	-0.10417	0.2905	Not significant		Long Chain Polyunsaturated Fatty Acid (n3 and n6)
1-stearoyl-2-docosahexaenoyl-GPI (18:0/22:6)*	Lipid	-0.076666	0.29133	Not significant	PI 40:6	Phosphatidylinositol (PI)
glycine conjugate of C10H14O2 (1)*	Partially Characterized Molecules	0.085817	0.29516	Not significant		Partially Characterized Molecules
gamma-glutamylmethionine	Peptide	-0.10013	0.30073	Not significant		Gamma-glutamyl Amino Acid
glycodeoxycholate glucuronide (1)	Lipid	0.10502	0.30073	Not significant		Secondary Bile Acid Metabolism
cyclo(gly-pro)	Peptide	-0.19997	0.30304	Not significant		Dipeptide
carnitine	Lipid	-0.056732	0.30554	Not significant		Carnitine Metabolism
1-stearoyl-2-docosahexaenoyl-GPS (18:0/22:6)*	Lipid	0.10691	0.30554	Not significant	PS 40:6	Phosphatidylserine (PS)
1-oleoylglycerol (18:1)	Lipid	-0.13938	0.31519	Not significant	MG 18:1	Monoacylglycerol
nonadecanoate (19:0)	Lipid	0.056084	0.31885	Not significant		Long Chain Saturated Fatty Acid
pro-hydroxy-pro	Amino Acid	0.078189	0.31896	Not significant		Urea cycle; Arginine and Proline Metabolism
homocitrulline	Amino Acid	0.09447	0.32055	Not significant		Urea cycle; Arginine and Proline Metabolism
delta-tocopherol	Cofactors and Vitamins	-0.09593	0.32309	Not significant		Tocopherol Metabolism
adenosine 5'-monophosphate (AMP)	Nucleotide	0.1169	0.32533	Not significant		Purine Metabolism, Adenine containing
theobromine	Xenobiotics	0.24934	0.32608	Not significant		Xanthine Metabolism
10-heptadecenoate (17:1n7)	Lipid	0.08766	0.32984	Not significant		Long Chain Monounsaturated Fatty Acid
2-hydroxyoctanoate	Lipid	0.071705	0.32984	Not significant		Fatty Acid, Monohydroxy
caprylate (8:0)	Lipid	0.11638	0.33272	Not significant		Medium Chain Fatty Acid
maltotetraose	Carbohydrate	-0.15419	0.333	Not significant		Glycogen Metabolism
N-linoleoylglycine	Lipid	0.096185	0.33419	Not significant		Fatty Acid Metabolism (Acyl Glycine)
benzoate	Xenobiotics	0.17886	0.33419	Not significant		Benzoate Metabolism
adrenate (22:4n6)	Lipid	-0.089562	0.33419	Not significant		Long Chain Polyunsaturated Fatty Acid (n3 and n6)
pentadecanoate (15:0)	Lipid	0.060573	0.33472	Not significant		Long Chain Saturated Fatty Acid
eicosapentaenoate (EPA; 20:5n3)	Lipid	-0.12112	0.33859	Not significant		Long Chain Polyunsaturated Fatty Acid (n3 and n6)
1-palmitoyl-2-oleoyl-GPE (16:0/18:1)	Lipid	0.063454	0.33859	Not significant	PE 34:1	Phosphatidylethanolamine (PE)
2-aminoheptanoate	Lipid	-0.09545	0.33923	Not significant		Fatty Acid, Amino
guanosine	Nucleotide	0.086703	0.34418	Not significant		Purine Metabolism, Guanine containing
campesterol	Lipid	-0.080437	0.34763	Not significant		Sterol
1-palmityl-2-palmitoyl-GPC (O-16:0/16:0)*	Lipid	0.058718	0.34783	Not significant	PC O-32:0	Plasmalogen
pyridoxal	Cofactors and Vitamins	0.040089	0.34819	Not significant		Vitamin B6 Metabolism
2S,3R-dihydroxybutyrate	Lipid	0.068312	0.35348	Not significant		Fatty Acid, Dihydroxy
orotate	Nucleotide	0.10913	0.35585	Not significant		Pyrimidine Metabolism, Orotate containing
N,N,N-trimethyl-5-aminovalerate	Amino Acid	0.087824	0.35691	Not significant		Lysine Metabolism
dimethylarginine (SDMA + ADMA)	Amino Acid	0.048964	0.36496	Not significant		Urea cycle; Arginine and Proline Metabolism
3-hydroxyoleoylcarnitine	Lipid	0.081659	0.36513	Not significant		Fatty Acid Metabolism (Acyl Carnitine, Hydroxy)
methionine	Amino Acid	0.070482	0.36521	Not significant		Methionine, Cysteine, SAM and Taurine Metabolism
oxalate (ethanedioate)	Cofactors and Vitamins	-0.069296	0.36521	Not significant		Ascorbate and Aldarate Metabolism
5alpha-androstan-3beta,17beta-diol disulfate	Lipid	-0.1129	0.36521	Not significant		Androgenic Steroids
gamma-CEHC	Cofactors and Vitamins	-0.082536	0.37072	Not significant		Tocopherol Metabolism
3-methylhistidine	Amino Acid	-0.14152	0.38181	Not significant		Histidine Metabolism
7alpha-hydroxy-3-oxo-4-cholestenoate (7-Hoca)	Lipid	0.076589	0.38181	Not significant		Sterol
1-palmitoyl-2-(hydroxylinoleoyl)-GPC (16:0/18:2(OH))*	Lipid	0.05987	0.38181	Not significant	PC 34:2;O	Phosphatidylcholine (PC)
4-vinylphenol sulfate	Xenobiotics	0.17411	0.38429	Not significant		Benzoate Metabolism
1-stearoyl-2-oleoyl-GPS (18:0/18:1)	Lipid	-0.12441	0.38429	Not significant	PS 36:1	Phosphatidylserine (PS)
N-formylkynurenine	Amino Acid	0.095465	0.38634	Not significant		Tryptophan Metabolism
1,3,7-trimethylurate	Xenobiotics	0.17012	0.38912	Not significant		Xanthine Metabolism
1-stearoyl-2-docosapentaenoyl-GPE (18:0/22:5n6)*	Lipid	-0.066141	0.39137	Not significant	PE 40:5	Phosphatidylethanolamine (PE)
4-ethylcatechol sulfate	Xenobiotics	0.11088	0.39279	Not significant		Benzoate Metabolism
eicosenedioate (C20:1-DC)*	Lipid	-0.076583	0.39756	Not significant		Fatty Acid, Dicarboxylate
2-hydroxyacetaminophen sulfate*	Xenobiotics	0.13096	0.39756	Not significant		Drug - Analgesics, Anesthetics
galactosylglycerol	Lipid	0.089207	0.40047	Not significant		Galactosyl Glycerolipids
inosine 5'-monophosphate (IMP)	Nucleotide	-0.13117	0.40116	Not significant		Purine Metabolism, (Hypo)Xanthine/Inosine containing
lactosyl-N-nervonoyl-sphingosine (d18:1/24:1)*	Lipid	0.065611	0.40303	Not significant	LacCer 42:1;O2	Lactosylceramides (LCER)
gamma-glutamylglycine	Peptide	0.070223	0.40391	Not significant		Gamma-glutamyl Amino Acid
1-methyl-5-imidazolelactate	Amino Acid	0.14431	0.40844	Not significant		Histidine Metabolism
docosadioate (C22-DC)	Lipid	-0.045469	0.41124	Not significant		Fatty Acid, Dicarboxylate
quinate	Xenobiotics	0.21132	0.41124	Not significant		Food Component/Plant
choline phosphate	Lipid	0.07118	0.4133	Not significant		Phospholipid Metabolism
methyl indole-3-acetate	Xenobiotics	0.086679	0.4162	Not significant		Food Component/Plant
1-(1-enyl-palmitoyl)-2-arachidonoyl-GPE (P-16:0/20:4)*	Lipid	-0.052765	0.41781	Not significant	PE O-36:5	Plasmalogen
1,2-dilinoleoyl-GPE (18:2/18:2)*	Lipid	-0.071152	0.41848	Not significant	PE 36:4	Phosphatidylethanolamine (PE)
2-hydroxyhippurate (salicylurate)	Xenobiotics	-0.33113	0.42328	Not significant		Benzoate Metabolism
dopamine 4-sulfate	Amino Acid	0.1169	0.42578	Not significant		Tyrosine Metabolism
EDTA	Xenobiotics	0.024509	0.42578	Not significant		Chemical
N-acetylcitrulline	Amino Acid	0.11339	0.42578	Not significant		Urea cycle; Arginine and Proline Metabolism
imidazole propionate	Amino Acid	0.13115	0.42644	Not significant		Histidine Metabolism
isobutyrylcarnitine (C4)	Amino Acid	0.10743	0.42644	Not significant		Leucine, Isoleucine and Valine Metabolism
isovalerylglycine	Amino Acid	0.070245	0.42916	Not significant		Leucine, Isoleucine and Valine Metabolism
5-oxoproline	Amino Acid	0.059988	0.43147	Not significant		Glutathione Metabolism
adenosine	Nucleotide	-0.075984	0.43385	Not significant		Purine Metabolism, Adenine containing
bilirubin (E,E)*	Cofactors and Vitamins	-0.082508	0.43385	Not significant		Hemoglobin and Porphyrin Metabolism
gamma-glutamyltyrosine	Peptide	0.054281	0.43823	Not significant		Gamma-glutamyl Amino Acid
N-acetylcarnosine	Amino Acid	0.073874	0.43823	Not significant		Histidine Metabolism
4-methyl-2-oxopentanoate	Amino Acid	-0.040327	0.44237	Not significant		Leucine, Isoleucine and Valine Metabolism
phosphoethanolamine	Lipid	0.086277	0.4443	Not significant		Phospholipid Metabolism
1-(1-enyl-palmitoyl)-2-oleoyl-GPC (P-16:0/18:1)*	Lipid	-0.039168	0.44769	Not significant	PC O-34:2	Plasmalogen
1-palmitoyl-2-eicosapentaenoyl-GPE (16:0/20:5)*	Lipid	-0.075913	0.44778	Not significant	PE 36:5	Phosphatidylethanolamine (PE)
N-methylproline	Amino Acid	0.14856	0.44822	Not significant		Urea cycle; Arginine and Proline Metabolism
citraconate/glutaconate	Energy	0.087011	0.44965	Not significant		TCA Cycle
hypoxanthine	Nucleotide	-0.056852	0.45647	Not significant		Purine Metabolism, (Hypo)Xanthine/Inosine containing
dihomo-linoleoylcarnitine (C20:2)*	Lipid	-0.07	0.45647	Not significant		Fatty Acid Metabolism (Acyl Carnitine, Polyunsaturated)
10-nonadecenoate (19:1n9)	Lipid	0.05616	0.45744	Not significant		Long Chain Monounsaturated Fatty Acid
eicosenoate (20:1)	Lipid	0.057099	0.45766	Not significant		Long Chain Monounsaturated Fatty Acid
1-arachidonylglycerol (20:4)	Lipid	-0.11456	0.45769	Not significant	MG 20:4	Monoacylglycerol
1-palmitoyl-2-oleoyl-GPC (16:0/18:1)	Lipid	0.018714	0.45769	Not significant	PC 34:1	Phosphatidylcholine (PC)
1-palmitoyl-GPI (16:0)	Lipid	-0.053405	0.47277	Not significant	LPI 16:0	Lysophospholipid
1-palmitoyl-2-oleoyl-GPI (16:0/18:1)*	Lipid	-0.068082	0.4745	Not significant	PI 34:1	Phosphatidylinositol (PI)
14-HDoHE/17-HDoHE	Lipid	-0.098692	0.47587	Not significant		Docosanoid
1-oleoyl-GPI (18:1)	Lipid	0.056821	0.48505	Not significant	LPI 18:1	Lysophospholipid
oleoylcarnitine (C18:1)	Lipid	-0.056141	0.48929	Not significant		Fatty Acid Metabolism (Acyl Carnitine, Monounsaturated)
2-hydroxypalmitate	Lipid	0.042035	0.48929	Not significant		Fatty Acid, Monohydroxy
homoarginine	Amino Acid	-0.064927	0.48929	Not significant		Urea cycle; Arginine and Proline Metabolism
1-palmityl-2-stearoyl-GPC (O-16:0/18:0)*	Lipid	0.045755	0.48929	Not significant	PC O-34:0	Plasmalogen
13-HODE + 9-HODE	Lipid	0.080569	0.48953	Not significant		Fatty Acid, Monohydroxy
2-oleoylglycerol (18:1)	Lipid	-0.079327	0.49412	Not significant	MG 18:1	Monoacylglycerol
N-carbamoylaspartate	Nucleotide	-0.072224	0.49412	Not significant		Pyrimidine Metabolism, Orotate containing
ceramide (d16:1/24:1, d18:1/22:1)*	Lipid	-0.049102	0.5072	Not significant	CER 40:2;O2	Ceramides
indoleacetylglutamine	Amino Acid	0.11382	0.5091	Not significant		Tryptophan Metabolism
N-palmitoylglycine	Lipid	0.048728	0.5116	Not significant		Fatty Acid Metabolism (Acyl Glycine)
1-stearoyl-2-oleoyl-GPC (18:0/18:1)	Lipid	0.032685	0.51181	Not significant	PC 36:1	Phosphatidylcholine (PC)
oleate/vaccenate (18:1)	Lipid	0.034429	0.51341	Not significant		Long Chain Monounsaturated Fatty Acid
cyclo(met-pro)	Peptide	0.077235	0.51468	Not significant		Dipeptide
cis-3,4-methyleneheptanoate	Lipid	0.046844	0.51543	Not significant		Fatty Acid, Branched
ceramide (d18:1/20:0, d16:1/22:0, d20:1/18:0)*	Lipid	-0.047324	0.51771	Not significant	CER 38:1;O2	Ceramides
perfluorooctanoate (PFOA)	Xenobiotics	-0.071511	0.51887	Not significant		Chemical
glutamine conjugate of C8H12O4 (1)*	Partially Characterized Molecules	0.074112	0.52932	Not significant		Partially Characterized Molecules
hexadecasphingosine (d16:1)*	Lipid	-0.055035	0.53747	Not significant		Sphingosines
2-aminoadipate	Amino Acid	-0.04546	0.54101	Not significant		Lysine Metabolism
lactosyl-N-palmitoyl-sphingosine (d18:1/16:0)	Lipid	-0.034864	0.54101	Not significant	LacCer 34:1;O2	Lactosylceramides (LCER)
oleamide	Lipid	-0.14366	0.54395	Not significant		Fatty Acid, Amide
heme	Cofactors and Vitamins	0.13753	0.55027	Not significant		Hemoglobin and Porphyrin Metabolism
4-allylphenol sulfate	Xenobiotics	-0.096776	0.55959	Not significant		Food Component/Plant
(16 or 17)-methylstearate (a19:0 or i19:0)	Lipid	0.040997	0.56782	Not significant		Fatty Acid, Branched
gamma-glutamylthreonine	Peptide	-0.048191	0.57368	Not significant		Gamma-glutamyl Amino Acid
urate	Nucleotide	-0.029675	0.57831	Not significant		Purine Metabolism, (Hypo)Xanthine/Inosine containing
1-palmitoyl-2-alpha-linolenoyl-GPC (16:0/18:3n3)*	Lipid	-0.034795	0.57929	Not significant	PC 34:3	Phosphatidylcholine (PC)
2-hydroxylaurate	Lipid	0.044125	0.57929	Not significant		Fatty Acid, Monohydroxy
linoleamide (18:2n6)	Lipid	-0.092975	0.57978	Not significant		Fatty Acid, Amide
2-hydroxydecanoate	Lipid	0.057348	0.58155	Not significant		Fatty Acid, Monohydroxy
androstenediol (3beta,17beta) disulfate (1)	Lipid	0.085554	0.58478	Not significant		Androgenic Steroids
arachidate (20:0)	Lipid	-0.028056	0.5858	Not significant		Long Chain Saturated Fatty Acid
tryptophan betaine	Amino Acid	-0.09829	0.59146	Not significant		Tryptophan Metabolism
4-ethylphenylsulfate	Xenobiotics	0.10499	0.59506	Not significant		Benzoate Metabolism
2-hydroxyphenylacetate	Amino Acid	0.055664	0.59973	Not significant		Phenylalanine Metabolism
betaine	Amino Acid	0.042663	0.60118	Not significant		Glycine, Serine and Threonine Metabolism
12,13-DiHOME	Lipid	-0.098193	0.6015	Not significant		Fatty Acid, Dihydroxy
3-phosphoglycerate	Carbohydrate	-0.066577	0.60244	Not significant		Glycolysis, Gluconeogenesis, and Pyruvate Metabolism
1-stearoyl-2-arachidonoyl-GPS (18:0/20:4)	Lipid	-0.07169	0.60501	Not significant	PS 38:4	Phosphatidylserine (PS)
ectoine	Xenobiotics	-0.058995	0.60561	Not significant		Chemical
7-methylurate	Xenobiotics	-0.062932	0.60659	Not significant		Xanthine Metabolism
pantothenate	Cofactors and Vitamins	0.05122	0.60792	Not significant		Pantothenate and CoA Metabolism
linoleoyl-linolenoyl-glycerol (18:2/18:3) [2]*	Lipid	0.06661	0.61067	Not significant	DG 36:5	Diacylglycerol
1-stearoyl-2-linoleoyl-GPE (18:0/18:2)*	Lipid	-0.035926	0.61463	Not significant	PE 36:2	Phosphatidylethanolamine (PE)
(2-butoxyethoxy)acetic acid	Xenobiotics	0.063342	0.6177	Not significant		Chemical
1-(1-enyl-palmitoyl)-2-palmitoyl-GPC (P-16:0/16:0)*	Lipid	0.033753	0.6177	Not significant	PC O-32:1	Plasmalogen
stearate (18:0)	Lipid	0.015854	0.63195	Not significant		Long Chain Saturated Fatty Acid
delta-CEHC glucuronide	Cofactors and Vitamins	-0.06262	0.63195	Not significant		Tocopherol Metabolism
bilirubin (Z,Z)	Cofactors and Vitamins	0.05382	0.6325	Not significant		Hemoglobin and Porphyrin Metabolism
2R,3R-dihydroxybutyrate	Lipid	-0.032832	0.63489	Not significant		Fatty Acid, Dihydroxy
iminodiacetate (IDA)	Xenobiotics	-0.032713	0.63611	Not significant		Chemical
lysine	Amino Acid	-0.023498	0.63611	Not significant		Lysine Metabolism
inosine	Nucleotide	-0.056415	0.63611	Not significant		Purine Metabolism, (Hypo)Xanthine/Inosine containing
stearidonate (18:4n3)	Lipid	0.055514	0.63665	Not significant		Long Chain Polyunsaturated Fatty Acid (n3 and n6)
eicosenoylcarnitine (C20:1)*	Lipid	-0.054091	0.63892	Not significant		Fatty Acid Metabolism (Acyl Carnitine, Monounsaturated)
1-palmitoyl-2-stearoyl-GPE (16:0/18:0)*	Lipid	0.04694	0.63892	Not significant	PE 34:0	Phosphatidylethanolamine (PE)
3-hydroxypalmitoylcarnitine	Lipid	0.041126	0.63892	Not significant		Fatty Acid Metabolism (Acyl Carnitine, Hydroxy)
nicotinamide	Cofactors and Vitamins	-0.05669	0.64141	Not significant		Nicotinate and Nicotinamide Metabolism
maltose	Carbohydrate	-0.057408	0.64141	Not significant		Glycogen Metabolism
1-stearoyl-2-adrenoyl-GPE (18:0/22:4)*	Lipid	-0.033967	0.65767	Not significant	PE 40:4	Phosphatidylethanolamine (PE)
ergothioneine	Xenobiotics	-0.05885	0.66083	Not significant		Food Component/Plant
8-hydroxyoctanoate	Lipid	-0.059432	0.66134	Not significant		Fatty Acid, Monohydroxy
linoleate (18:2n6)	Lipid	-0.030003	0.6661	Not significant		Long Chain Polyunsaturated Fatty Acid (n3 and n6)
9,10-DiHOME	Lipid	-0.076267	0.6661	Not significant		Fatty Acid, Dihydroxy
sphingadienine	Lipid	0.050383	0.67174	Not significant		Sphingolipid Synthesis
N-acetylarginine	Amino Acid	0.03651	0.67241	Not significant		Urea cycle; Arginine and Proline Metabolism
N-acetyl-1-methylhistidine*	Amino Acid	0.053865	0.67325	Not significant		Histidine Metabolism
1-docosahexaenoylglycerol (22:6)	Lipid	-0.057193	0.67325	Not significant	MG 22:6	Monoacylglycerol
dexpanthenol	Xenobiotics	0.10297	0.67448	Not significant		Chemical
glycosyl ceramide (d18:1/20:0, d16:1/22:0)*	Lipid	-0.031632	0.67448	Not significant	HexCer 38:1;O2	Hexosylceramides (HCER)
glycosyl-N-nervonoyl-sphingosine (d18:1/24:1)*	Lipid	0.034493	0.68469	Not significant	HexCer 42:2;O2	Hexosylceramides (HCER)
1-oleoyl-2-docosapentaenoyl-GPC (18:1/22:5n3)*	Lipid	-0.026914	0.68595	Not significant	PC 40:6	Phosphatidylcholine (PC)
palmitoyl-sphingosine-phosphoethanolamine (d18:1/16:0)	Lipid	-0.018804	0.68692	Not significant	CerPE 34:1;O2	Ceramide PEs
1-oleoyl-2-linoleoyl-GPE (18:1/18:2)*	Lipid	-0.032812	0.69116	Not significant	PE 36:3	Phosphatidylethanolamine (PE)
vancomycin	Xenobiotics	0.043926	0.69256	Not significant		Drug - Antibiotic
linoleoyl-linoleoyl-glycerol (18:2/18:2) [2]*	Lipid	-0.044698	0.70914	Not significant	DG 36:4	Diacylglycerol
alpha-ketobutyrate	Amino Acid	0.031064	0.71076	Not significant		Methionine, Cysteine, SAM and Taurine Metabolism
3-methoxytyrosine	Amino Acid	-0.026627	0.71076	Not significant		Tyrosine Metabolism
4-hydroxychlorothalonil	Xenobiotics	0.032987	0.71116	Not significant		Chemical
threonine	Amino Acid	-0.024551	0.714	Not significant		Glycine, Serine and Threonine Metabolism
caffeine	Xenobiotics	0.098779	0.715	Not significant		Xanthine Metabolism
glycosyl ceramide (d18:2/24:1, d18:1/24:2)*	Lipid	0.030901	0.72236	Not significant	HexCer 42:3;O2	Hexosylceramides (HCER)
ethyl beta-glucopyranoside	Xenobiotics	0.075783	0.73261	Not significant		Food Component/Plant
margarate (17:0)	Lipid	0.021885	0.73637	Not significant		Long Chain Saturated Fatty Acid
1-palmitoyl-2-linoleoyl-GPE (16:0/18:2)	Lipid	-0.024738	0.73762	Not significant	PE 34:2	Phosphatidylethanolamine (PE)
glutamine	Amino Acid	-0.019068	0.74106	Not significant		Glutamate Metabolism
taurine	Amino Acid	-0.03529	0.76077	Not significant		Methionine, Cysteine, SAM and Taurine Metabolism
myristoylcarnitine (C14)	Lipid	-0.034144	0.76371	Not significant		Fatty Acid Metabolism (Acyl Carnitine, Long Chain Saturated)
pelargonate (9:0)	Lipid	-0.011603	0.76758	Not significant		Medium Chain Fatty Acid
dihomo-linoleate (20:2n6)	Lipid	-0.023118	0.76758	Not significant		Long Chain Polyunsaturated Fatty Acid (n3 and n6)
3beta,7alpha-dihydroxy-5-cholestenoate	Lipid	0.033814	0.76758	Not significant		Sterol
prolylglycine	Peptide	0.018119	0.78683	Not significant		Dipeptide
palmitate (16:0)	Lipid	0.010643	0.78761	Not significant		Long Chain Saturated Fatty Acid
ascorbic acid 3-sulfate*	Cofactors and Vitamins	-0.026462	0.79812	Not significant		Ascorbate and Aldarate Metabolism
hydroxy-CMPF*	Lipid	-0.05533	0.79812	Not significant		Fatty Acid, Dicarboxylate
N-stearoyl-sphingosine (d18:1/18:0)*	Lipid	0.025571	0.79812	Not significant	CER 36:1;O2	Ceramides
1-stearoyl-GPI (18:0)	Lipid	-0.018218	0.79913	Not significant	LPI 18:0	Lysophospholipid
palmitoleoylcarnitine (C16:1)*	Lipid	-0.029662	0.80287	Not significant		Fatty Acid Metabolism (Acyl Carnitine, Monounsaturated)
2-hydroxystearate	Lipid	-0.012965	0.80287	Not significant		Fatty Acid, Monohydroxy
dopamine 3-O-sulfate	Amino Acid	-0.086257	0.80844	Not significant		Tyrosine Metabolism
acetoacetate	Lipid	-0.05266	0.81638	Not significant		Ketone Bodies
palmitoyl-arachidonoyl-glycerol (16:0/20:4) [2]*	Lipid	0.024184	0.81683	Not significant	DG 36:4	Diacylglycerol
linolenate [alpha or gamma; (18:3n3 or 6)]	Lipid	-0.024783	0.82035	Not significant		Long Chain Polyunsaturated Fatty Acid (n3 and n6)
ceramide (d18:2/24:1, d18:1/24:2)*	Lipid	0.018068	0.82035	Not significant	CER 42:3;O2	Ceramides
N-palmitoyl-sphinganine (d18:0/16:0)	Lipid	0.02068	0.82092	Not significant	CER 34:0;O2	Dihydroceramides
cysteinylglycine disulfide*	Amino Acid	-0.021948	0.82171	Not significant		Glutathione Metabolism
1-palmitoleoylglycerol (16:1)*	Lipid	-0.043268	0.82259	Not significant	MG 16:1	Monoacylglycerol
2-naphthol sulfate	Xenobiotics	-0.042032	0.82259	Not significant		Chemical
bilirubin degradation product, C16H18N2O5 (4)**	Partially Characterized Molecules	0.028926	0.82259	Not significant		Partially Characterized Molecules
2-methylcitrate/homocitrate	Energy	0.016822	0.82274	Not significant		TCA Cycle
threonate	Cofactors and Vitamins	0.017322	0.8273	Not significant		Ascorbate and Aldarate Metabolism
N-oleoylserine	Lipid	-0.01708	0.82908	Not significant		Endocannabinoid
1-margaroyl-2-oleoyl-GPC (17:0/18:1)*	Lipid	-0.011568	0.82908	Not significant	PC 35:1	Phosphatidylcholine (PC)
linoleoyl-linolenoyl-glycerol (18:2/18:3) [1]*	Lipid	-0.032064	0.83248	Not significant	DG 36:5	Diacylglycerol
glycerate	Carbohydrate	0.013583	0.83269	Not significant		Glycolysis, Gluconeogenesis, and Pyruvate Metabolism
1,2,3-benzenetriol sulfate (2)	Xenobiotics	-0.046379	0.83331	Not significant		Chemical
hydroxypalmitoyl sphingomyelin (d18:1/16:0(OH))**	Lipid	-0.01287	0.83331	Not significant	SM 34:1;O3	Sphingomyelins
sarcosine	Amino Acid	0.01179	0.84074	Not significant		Glycine, Serine and Threonine Metabolism
1-palmitoleoyl-2-linolenoyl-GPC (16:1/18:3)*	Lipid	-0.016743	0.84126	Not significant	PC 34:4	Phosphatidylcholine (PC)
margaroylcarnitine (C17)*	Lipid	-0.020097	0.84126	Not significant		Fatty Acid Metabolism (Acyl Carnitine, Long Chain Saturated)
saccharin	Xenobiotics	0.059749	0.84149	Not significant		Food Component/Plant
2-aminophenol sulfate	Xenobiotics	0.03715	0.84149	Not significant		Food Component/Plant
dimethyl sulfone	Xenobiotics	-0.032874	0.84149	Not significant		Chemical
12-HETE	Lipid	-0.0323	0.84533	Not significant		Eicosanoid
metabolonic lactone sulfate	Partially Characterized Molecules	-0.018194	0.84533	Not significant		Partially Characterized Molecules
stachydrine	Xenobiotics	-0.044039	0.84808	Not significant		Food Component/Plant
5-hydroxyvalproate	Xenobiotics	0.023647	0.85357	Not significant		Drug - Neurological
1-stearoyl-2-oleoyl-GPI (18:0/18:1)*	Lipid	-0.021783	0.85485	Not significant	PI 36:1	Phosphatidylinositol (PI)
dimethylglycine	Amino Acid	-0.014456	0.86267	Not significant		Glycine, Serine and Threonine Metabolism
homostachydrine*	Xenobiotics	-0.025064	0.88224	Not significant		Food Component/Plant
N-(2-furoyl)glycine	Xenobiotics	-0.025103	0.88224	Not significant		Food Component/Plant
4-hydroxyglutamate	Amino Acid	-0.017078	0.88224	Not significant		Glutamate Metabolism
3-methyl-2-oxobutyrate	Amino Acid	0.0061988	0.88224	Not significant		Leucine, Isoleucine and Valine Metabolism
N2-acetyl,N6-methyllysine	Amino Acid	-0.016093	0.88224	Not significant		Lysine Metabolism
cis-4-decenoylcarnitine (C10:1)	Lipid	0.013523	0.88253	Not significant		Fatty Acid Metabolism (Acyl Carnitine, Monounsaturated)
2-hydroxyarachidate*	Lipid	-0.0081585	0.88793	Not significant		Fatty Acid, Monohydroxy
N-delta-acetylornithine	Amino Acid	-0.018022	0.88793	Not significant		Urea cycle; Arginine and Proline Metabolism
glycosyl-N-stearoyl-sphingosine (d18:1/18:0)	Lipid	0.010647	0.88898	Not significant	HexCer 36:1;O2	Hexosylceramides (HCER)
choline	Lipid	0.009073	0.89275	Not significant		Phospholipid Metabolism
3-hydroxykynurenine	Amino Acid	-0.021045	0.89275	Not significant		Tryptophan Metabolism
2-stearoyl-GPI (18:0)*	Lipid	0.0090914	0.89275	Not significant	LPI 18:0	Lysophospholipid
N-acetylglycine	Amino Acid	-0.01207	0.89275	Not significant		Glycine, Serine and Threonine Metabolism
3-hydroxystachydrine*	Xenobiotics	-0.029119	0.8941	Not significant		Food Component/Plant
serotonin	Amino Acid	-0.023864	0.89558	Not significant		Tryptophan Metabolism
eicosanedioate (C20-DC)	Lipid	0.0091371	0.89747	Not significant		Fatty Acid, Dicarboxylate
cytidine	Nucleotide	0.0078537	0.90132	Not significant		Pyrimidine Metabolism, Cytidine containing
palmitoyl-linoleoyl-glycerol (16:0/18:2) [2]*	Lipid	-0.010512	0.90377	Not significant	DG 34:2	Diacylglycerol
3-hydroxypyridine sulfate	Xenobiotics	0.024543	0.90377	Not significant		Chemical
glycerophosphoethanolamine	Lipid	-0.0096626	0.90507	Not significant		Phospholipid Metabolism
5-methyluridine (ribothymidine)	Nucleotide	-0.0082513	0.91175	Not significant		Pyrimidine Metabolism, Uracil containing
3-bromo-5-chloro-2,6-dihydroxybenzoic acid*	Xenobiotics	0.0082783	0.91323	Not significant		Chemical
delta-CEHC	Cofactors and Vitamins	-0.0097358	0.92636	Not significant		Tocopherol Metabolism
2-hydroxynervonate*	Lipid	0.0072078	0.93319	Not significant		Fatty Acid, Monohydroxy
propyl 4-hydroxybenzoate sulfate	Xenobiotics	-0.018505	0.93319	Not significant		Benzoate Metabolism
indoleacetate	Amino Acid	0.0086873	0.93403	Not significant		Tryptophan Metabolism
oxindolylalanine	Amino Acid	-0.0054169	0.93514	Not significant		Tryptophan Metabolism
gamma-glutamyltryptophan	Peptide	0.0053534	0.94253	Not significant		Gamma-glutamyl Amino Acid
phytanate	Xenobiotics	0.0066792	0.94253	Not significant		Food Component/Plant
3,5-dichloro-2,6-dihydroxybenzoic acid	Xenobiotics	-0.0043915	0.95095	Not significant		Chemical
N,N-dimethylalanine	Amino Acid	-0.0069313	0.95972	Not significant		Alanine and Aspartate Metabolism
1-stearoyl-2-dihomo-linolenoyl-GPE (18:0/20:3n3 or 6)*	Lipid	0.0034762	0.96335	Not significant	PE 38:3	Phosphatidylethanolamine (PE)
1,7-dimethylurate	Xenobiotics	0.0081307	0.96591	Not significant		Xanthine Metabolism
gamma-glutamylvaline	Peptide	-0.0030652	0.96606	Not significant		Gamma-glutamyl Amino Acid
1-methylhistidine	Amino Acid	0.0025137	0.97054	Not significant		Histidine Metabolism
fructose	Carbohydrate	0.0026775	0.97118	Not significant		Fructose, Mannose and Galactose Metabolism
fructosyllysine	Amino Acid	-0.0021602	0.97462	Not significant		Lysine Metabolism
undecenoylcarnitine (C11:1)	Lipid	0.0030409	0.97564	Not significant		Fatty Acid Metabolism (Acyl Carnitine, Monounsaturated)
leucylalanine	Peptide	-0.0024043	0.98554	Not significant		Dipeptide
1-(1-enyl-oleoyl)-2-docosahexaenoyl-GPE (P-18:1/22:6)*	Lipid	0.00097943	0.98606	Not significant	PE O-40:8	Plasmalogen
cis-3,4-methyleneheptanoylcarnitine	Lipid	-0.001064	0.98804	Not significant		Fatty Acid Metabolism (Acyl Carnitine, Medium Chain)
1-stearoyl-GPG (18:0)	Lipid	-0.00017807	0.99786	Not significant	LPG 18:0	Lysophospholipid

## Sheet: Fig 2B
Metabolite	Pathway	R.0049_Day.0	R.0275_Day.0	R.0607_Day.0	R.0080_Day.0	R.0381_Day.0	R.0320_Day.0	R.0779_Day.0	R.0759_Day.0	R.0404_Day.0	R.0847_Day.0	R.0758_Day.0	R.0326_Day.0	R.0543_Day.0	R.0383_Day.0	R.0797_Day.0	R.0062_Day.0	R.0662_Day.0	R.0668_Day.0	R.0751_Day.0	R.0167_Day.0	R.0705_Day.0	R.0294_Day.0	R.0581_Day.0	R.0091_Day.0	R.0377_Day.0	R.0191_Day.0	R.0649_Day.0	R.0839_Day.0	R.0287_Day.0	R.0475_Day.0	R.0293_Day.0	R.0624_Day.0	R.0680_Day.0	R.0164_Day.0	R.0615_Day.0	R.0599_Day.0	R.0642_Day.0	R.0832_Day.0	R.0103_Day.0	R.0882_Day.0	R.0172_Day.0	R.0681_Day.0	R.0872_Day.0	R.0372_Day.0	R.0879_Day.0	R.0691_Day.0	R.0945_Day.0	R.0997_Day.0
phenol sulfate	Amino Acid	-0.983185	1.13373	-0.95182	-0.535469	0.00749555	-0.477514	-1.17942	-1.03515	-0.919692	-1.01679	-1.07659	-1.23475	0.274656	-0.661461	-0.543574	-0.0736002	-0.582663	-0.840347	0.408667	1.87774	0.919396	-0.717589	-0.661401	-0.847922	-0.629867	-0.414471	0.197754	-0.826764	-0.470527	-0.469671	-1.34477	-0.647612	-0.586124	-0.163568	0.903527	1.16876	-0.385446	-0.832549	-0.84469	-1.20645	-0.693557	-0.870825	-0.782755	-0.396568	-0.852541	-1.25993	-0.428727	-0.794928
N,N-dimethyl-5-aminovalerate	Amino Acid	-0.719571	-0.378964	-0.53679	-0.599613	0.202352	-0.57239	-0.798907	-0.0730735	-0.86219	0.35034	-0.833528	-0.705289	-0.036538	0.018431	-0.492208	-0.85895	0.17828	-0.109384	-0.846558	-0.269869	-0.719064	-0.762797	-0.832957	-0.357916	-0.837464	-0.617763	0.0355465	-0.563619	-0.819646	-0.327853	-0.867785	-0.796494	-0.019762	0.979715	-0.637605	-0.810533	-0.725919	-0.852404	-0.869634	0.215168	-0.419563	0.0277174	-0.81926	-0.834314	-0.841318	-0.613927	-0.697784	-0.645501
p-cresol glucuronide*	Amino Acid	-0.524677	-1.02062	0.561996	-0.352716	0.675939	-0.962616	-0.788224	-0.930192	-0.165421	-0.616397	-0.543202	-1.04371	-0.677022	-0.15208	-0.330472	-0.824078	-0.144983	-0.0107397	-0.851656	-0.351592	-0.561699	-0.92953	-0.577461	-0.449603	-0.635005	-0.934257	-0.110036	-0.387562	-1.03844	0.983054	-0.607031	-0.993276	-0.636174	-0.44108	-0.724825	-0.638823	-0.686326	-0.289542	-0.67369	0.3756	-0.754216	-0.519383	-0.475451	-0.758395	-0.721428	-0.728413	-0.666217	1.06293
indoxyl glucuronide	Amino Acid	-0.668812	-0.619726	-0.430593	-0.627547	-0.367432	-0.635346	-0.578711	-0.574931	-0.507788	-0.654834	-0.300301	-0.652281	-0.653592	-0.509638	-0.675269	-0.675014	-0.647874	-0.64632	-0.664621	-0.395068	-0.638469	-0.636839	-0.669429	-0.662395	-0.636496	-0.642666	-0.344516	-0.546575	-0.671515	0.0920087	-0.628857	-0.654992	-0.626467	-0.61742	-0.618639	-0.514309	-0.632928	-0.643282	-0.667468	-0.467108	-0.636755	-0.423024	-0.635931	-0.670404	-0.663494	-0.643601	-0.641421	-0.443178
3-indoxyl sulfate	Amino Acid	-1.12965	-0.424672	0.467354	-1.15348	0.847272	-0.545109	-1.0139	-0.521944	-0.304877	-0.261052	-0.775182	-0.758494	-0.231912	-0.881013	-0.408937	-0.409085	0.313023	-0.236515	-0.628193	0.0318096	-0.804518	-0.582861	-1.17615	-0.936349	-0.717418	-0.194372	0.701159	-0.634671	-0.393565	0.239742	-0.842877	-1.12948	0.0338933	-0.412973	-0.572175	-0.655127	-0.16417	-0.564289	-1.15807	-0.103484	-0.746413	-0.410087	-0.808504	-0.592225	-0.631892	-0.839379	-0.974582	-0.356164
methylsuccinate	Amino Acid	-0.555241	-1.31581	0.371659	-0.947396	1.65277	-0.199795	-0.993584	-0.607585	-0.559592	-0.441764	0.227538	-0.996986	-0.474486	-0.805405	-0.910392	-0.556333	0.566988	-0.432561	-0.729944	0.155732	-0.67129	0.0912513	0.742308	-0.695305	-1.06823	-1.16469	-0.516332	-0.618431	-0.921357	-0.910623	-0.703169	-0.804274	-0.497172	-0.682014	-0.920725	-0.789963	-0.920617	-0.282143	-0.343568	-1.07352	-0.697329	1.06182	-0.484158	-0.805681	-0.838865	-1.15361	-0.850968	-1.34776
homovanillate (HVA)	Amino Acid	-0.839606	-0.865996	-0.849008	-0.844748	1.47932	2	-0.573018	-0.592619	-0.85576	-0.833863	-0.854211	-0.855645	-0.842428	-0.529923	-0.82724	-0.658129	-0.86568	-0.851384	-0.862343	-0.641855	-0.731013	-0.868476	0.855921	-0.818245	-0.527379	0.124238	-0.238246	-0.614529	-0.826784	-0.832519	-0.309263	-0.836213	-0.808357	-0.50055	0.136517	-0.842713	-0.146062	0.85566	-0.459423	-0.838883	-0.819983	-0.644681	-0.85885	-0.396862	-0.829586	-0.862393	-0.837955	-0.846302
3-methoxytyramine sulfate	Amino Acid	-0.879596	-0.93252	-0.368773	-0.47883	-0.925321	2	-0.0400704	-0.413743	-0.829882	-0.725391	-0.812942	-0.526845	-0.427814	-0.786374	-0.700622	-0.395566	-0.673534	-0.673654	-0.752702	-0.0515836	-0.747914	-0.945217	-0.783124	-0.786543	-0.572716	-0.623936	0.370918	-0.758721	-0.381939	-0.767695	-0.210641	-0.946552	-0.633008	-0.610387	-0.550499	-0.57769	-0.587038	-0.641462	-0.618749	-0.898683	-0.432049	0.40979	-0.919925	-0.648028	-0.954903	-0.543798	-0.181362	-0.579958
carboxyethyl-GABA	Amino Acid	-1.07529	-1.41016	-0.830838	0.740023	-0.869595	0.300583	-0.837287	-0.716792	-0.642205	-0.74848	-0.901664	-0.735322	-0.464954	-0.0222561	-0.905426	-0.71685	-0.906814	-0.680521	-0.863349	-0.34001	-0.293766	-0.907647	0.0384066	-0.747184	-0.264572	-0.835995	-0.429591	-1.15094	-1.52302	-0.740572	-0.751885	-0.66592	-0.740589	-0.557627	-0.428869	0.108677	-0.957361	-0.649616	-0.792946	-0.822653	-0.797463	-1.27789	-0.85108	0.121631	-1.29537	-0.344675	-0.822456	-1.50224
N-acetyl-isoputreanine	Amino Acid	-0.990059	-0.937685	-0.655302	0.0239685	0.27789	-0.209037	-0.295034	-0.777747	-0.626085	-0.563988	-1.22813	-0.845425	-0.225238	0.118205	-1.14224	-0.912797	-1.03322	-0.240362	-1.00514	-0.794152	-0.817808	-0.865806	-0.473072	-0.637754	-0.862818	-1.10076	-0.375184	-0.206351	-1.23048	-1.11291	-0.0695757	-0.68826	-0.891126	0.0257239	-0.550041	-0.294303	-1.01499	-1.16966	-0.105315	-1.25588	-0.795138	-0.247103	-0.948011	-0.755362	-1.2836	-0.628619	-1.17296	-1.00812
5-hydroxyindoleacetate	Amino Acid	-0.664344	-0.914989	-0.14074	0.107173	-0.130991	0.450133	-0.276116	-0.968612	-0.751881	-0.971436	-0.951992	-0.627046	-0.904613	-0.325686	-0.799493	-0.666899	-0.672093	-0.945233	-0.827018	-0.909402	-0.798915	-0.838518	-0.974942	-0.957444	-0.973773	-0.92311	-0.452972	-0.864855	-0.980564	-0.921181	-0.705863	-0.943511	-0.835444	-0.405627	-0.908128	-0.798709	-0.836339	-0.839415	-0.439717	-0.90988	-0.847234	-0.87197	-0.855951	-0.150389	-1.00025	-0.90273	-0.712221	-0.954648
kynurenate	Amino Acid	-0.903413	-1.1095	-0.705249	0.490631	-0.157818	0.567433	-0.931332	-0.749345	-0.539649	-0.901813	-0.998974	-0.82428	-0.931635	-0.394852	-1.00833	-1.06946	-0.977205	-1.00449	-1.0605	-0.918034	-0.884228	-1.16259	-0.0491774	-1.03246	-0.420713	-0.981685	-0.586446	-0.814881	-1.07265	-0.885084	-0.465017	-0.713768	-0.771199	-0.344047	-0.590735	-0.815613	-0.947835	-0.981698	-0.0855852	-0.734449	-0.608707	-0.84415	-0.895324	-0.602336	-0.965968	-0.761936	-0.970285	-1.09188
8-methoxykynurenate	Amino Acid	-0.913613	-0.886258	-0.675388	0.911657	-0.734979	0.102893	-0.640188	-0.931518	-0.562458	-0.821906	-0.830789	-0.730171	-0.779985	-0.152823	-0.853724	-0.925213	-0.982921	-0.908512	-0.921485	-0.91326	-0.751144	-0.853371	-0.468775	-0.948424	0.0332547	-0.907873	-0.269382	-0.540525	-0.87539	-0.741888	-0.623504	-0.644224	-0.6973	-0.55405	-0.620206	-0.381713	-0.869784	-0.925297	0.455412	-0.767883	-0.895798	-0.916521	-0.823616	-0.348549	-0.92898	-0.626421	-0.810361	-0.827227
4-acetamidobutanoate	Amino Acid	-0.52184	-1.03694	-0.624407	-0.374352	-0.960264	0.517587	-0.715546	-1.07577	-1.02965	-0.939917	-0.88732	-1.00052	-0.969943	-0.336398	-1.14931	-0.981637	-1.03047	-1.04792	-1.20065	-0.928882	-0.756163	-0.999766	-0.723921	-1.00247	-0.610244	-1.09599	-0.212331	-0.920302	-1.11654	-0.946937	-0.670452	-0.921118	-0.919089	-0.861146	-0.942872	-0.196489	-1.07642	-0.763346	-0.506157	-0.961219	-0.965636	-0.824463	-1.12383	-0.415849	-0.98704	-0.834737	-1.21715	-1.16342
2-pyrrolidinone	Amino Acid	0.293121	-1.09494	-0.166578	-0.583626	-1.0007	0.163837	-0.696548	-0.615335	-0.975602	-0.972872	-0.935962	-0.852259	-0.754085	1.04991	-1.10207	-0.673742	-1.12185	-1.0122	-1.1993	-1.07292	-0.687245	-0.851607	-0.417205	-1.09727	-0.682792	-1.27232	-0.467207	-1.09241	-1.06064	-1.0905	-0.624223	-0.969649	-1.04044	-0.868829	-0.86503	-0.539884	-1.12431	-0.799147	-0.650413	-0.895181	-0.920062	-0.970999	-1.19981	-0.402205	-0.958207	-0.950051	-1.23329	-1.17128
1-methyl-4-imidazoleacetate	Amino Acid	-1.01638	-0.618997	-0.406433	-0.595101	-0.776829	0.153841	-0.747489	-0.752732	-0.317412	-1.15134	-1.01234	-1.22173	-0.854017	-0.573901	-0.92727	-0.878318	-0.886289	-0.818998	-1.01405	-0.196408	-0.881219	-1.10456	-0.0680821	-1.04776	0.200904	-1.09364	-0.315342	-0.593701	-1.1338	-0.969142	-0.504185	-0.826543	-0.948213	-0.30457	-0.784629	0.274176	-1.02	-1.21033	0.153774	-0.737574	-1.04656	-0.311661	-1.08624	-0.102813	-1.27168	-0.858346	-1.19249	-0.437
vanillactate	Amino Acid	-0.929565	-1.12388	-0.693764	0.926719	-0.386899	-0.146072	-0.691964	-0.854408	-1.02958	-0.640637	-1.01219	-0.972651	-0.69174	-0.189633	-0.953503	-1.01414	-0.96217	-0.844945	-1.06686	-0.744707	-0.525638	-1.11098	-0.606055	-0.813894	-0.258482	-1.09096	0.281115	-0.891857	-1.14093	-1.06117	-0.941692	-0.997302	-0.670288	-0.803993	-0.759369	-0.522339	-0.945769	-1.04693	-0.210771	-0.823392	-0.722839	-0.57678	-1.01769	-0.602508	-1.15203	-0.605773	-1.06858	-1.07956
dimethylguanidino valeric acid (DMGV)*	Amino Acid	-1.0767	-1.01705	-1.14046	-0.541461	-0.62401	0.582712	-0.196633	-0.986764	-0.67482	-1.17203	-0.639951	-0.936743	-0.261994	-0.777551	-0.997911	-1.11923	0.712776	-0.795898	-0.837712	-0.117701	-0.624144	-1.07337	-0.364789	-0.0286621	-0.676622	-0.887082	0.0980622	-0.482714	-0.976639	-0.615072	-0.896385	-1.04278	-0.636339	-0.973821	-1.03356	-1.09543	-0.954458	-1.05797	0.505936	-0.575081	-0.803442	1.26039	-0.928765	-0.564807	-1.06305	-0.824013	-0.969569	-1.1165
lanthionine	Amino Acid	-1.29402	-1.11541	-0.397734	0.100036	0.592833	0.288943	-1.27901	-0.885773	-0.48392	-0.675572	-1.09065	-1.00915	-0.478798	-0.743213	-1.10476	-1.23631	-0.692505	-0.0475351	-1.16992	-0.173434	-1.03503	-1.27873	0.398297	-0.423176	0.325619	-0.877499	-0.308456	-0.644954	-0.891402	-1.02292	-1.12328	-1.11071	-0.683595	-0.562907	-0.921594	-0.347553	-1.0082	-1.30441	0.0490549	-1.36085	-0.782669	0.644232	-1.23047	-0.361613	-1.39502	-0.528284	-0.880874	-1.02229
5-(galactosylhydroxy)-lysine	Amino Acid	-1.17832	-1.02661	-1.01126	0.820741	-0.302703	1.08853	-0.737952	-0.612677	-1.10375	-0.108359	-1.10837	-1.18294	-0.906907	-0.0739716	-0.876626	-1.35984	-0.390245	-1.09308	-1.15386	0.319206	-0.750212	-1.0933	-0.890931	-1.08674	0.228619	-1.23653	-0.0255748	-0.149178	-1.22951	-0.947826	-1.00113	-0.903057	-1.02731	-0.623529	-0.814579	-0.389555	-1.37854	-1.3073	0.156075	-1.1481	-0.937264	-0.0911798	-1.20111	-0.574919	-1.26552	-0.431169	-0.963498	-1.11345
C-glycosyltryptophan	Amino Acid	-1.17779	-0.923661	-0.539857	0.865858	-0.280819	0.137439	-0.315629	-1.12346	-0.71285	-0.601559	-1.20292	-0.614427	-0.94456	0.144952	-0.979524	-1.1846	-0.861657	-0.973241	-1.09806	-0.14277	-0.798657	-1.10164	-0.619094	-0.842712	0.114013	-1.05993	0.0851136	-0.417921	-1.41839	-0.748736	-0.930157	-0.788569	-0.916762	-0.749756	-0.811509	-0.0867417	-1.17786	-1.41664	0.033349	-1.10857	-0.791208	-0.145684	-1.45613	-0.700294	-1.29417	0.0302483	-1.05409	-0.986656
hydroxyasparagine**	Amino Acid	-1.51309	-0.799166	-0.587485	-0.201756	0.461907	0.47727	-0.743415	-1.06434	-0.935338	-0.747797	-1.08736	-1.34059	-0.62322	0.367738	-0.986407	-1.03207	-0.454179	-0.835281	-1.04317	-0.198999	-0.439996	-1.11404	-0.844802	-0.97951	0.183735	-1.3845	0.121532	-0.416225	-1.4002	-0.84001	-1.15376	-0.876139	-0.894527	-0.865104	-0.534963	0.223783	-1.05984	-1.05928	-0.518411	-0.902998	-0.73679	0.288355	-1.03897	-0.474493	-1.35761	-0.206449	-0.913135	-0.822052
S-adenosylhomocysteine (SAH)	Amino Acid	-0.856719	-1.22024	-0.332309	0.446162	-0.442499	-0.153653	-0.976193	-0.943193	-0.785387	-0.564207	-0.721478	-1.4369	-0.820809	0.209892	-0.834685	-1.10182	-0.433088	-0.986481	-0.988203	-0.0878297	-0.968133	-1.24156	0.603686	-0.660965	0.00408927	-0.964304	-0.0408548	-0.79258	-0.501165	-0.672691	-0.887579	-0.512476	-0.804214	-0.589338	-0.631854	-0.442818	-0.940866	-1.00537	0.43725	-0.568759	-1.0405	-0.0359463	-0.703877	-0.721441	-1.18276	-0.591271	-1.05045	-0.86752
1-ribosyl-imidazoleacetate*	Amino Acid	-1.11592	-0.642569	-0.0381155	0.0988113	-0.27383	0.400331	-1.15316	-0.679488	-0.534262	-1.21343	-0.983092	-1.22038	-0.528037	-0.734045	-0.874367	-0.889528	-0.564554	-0.653367	-1.00041	-0.107531	-0.933124	-1.07934	-0.0347951	-1.08686	-0.0865583	-1.31365	-0.101098	-0.874385	-1.12531	-0.474888	-0.914745	-0.959264	-1.01058	-0.747998	-0.927744	-0.591284	-0.906608	-0.883159	-0.679866	-0.245358	-1.08502	-0.392541	-1.31253	-0.594767	-1.28698	-0.825675	-1.13517	-0.774401
creatinine	Amino Acid	-1.38557	-1.08261	-0.459428	1.69083	-0.328129	0.426043	-1.06437	-0.889588	-0.703468	-1.39737	-1.55714	-1.50411	-0.0246131	-0.780895	-0.939379	-0.885638	-0.293244	-0.942672	-1.06396	-0.655557	-1.20618	-1.54187	-0.778256	-0.668006	-0.114057	-1.23219	-0.152056	-1.08509	-0.664688	-0.545968	-1.73671	-0.478405	-0.55221	-0.923108	-0.321224	-1.11028	-0.440422	-0.88775	-0.133192	-1.19824	-0.501333	-0.128969	-1.33896	-1.03159	-0.807557	-0.285416	-0.39256	-0.919119
5-methylthioribose**	Amino Acid	-1.14764	-0.805624	-0.526443	1.2894	-0.266218	0.444648	-0.751038	-1.09734	-0.688412	-1.12558	-0.772704	-1.16012	-0.983301	-0.521629	-0.885241	-1.10564	-1.17566	-0.79606	-1.20651	-0.243084	-0.574873	-1.16324	-0.569471	-0.491056	-0.720757	-1.18877	-0.0662391	-0.845885	-0.836669	-0.968908	-1.09081	-0.529813	-1.1174	-0.708394	-0.797419	-0.263296	-1.14419	-1.20142	-0.437494	-0.682069	-0.833549	0.258784	-1.15002	-1.10909	-0.95366	-0.354059	-1.15443	-0.666881
2,3-dihydroxy-5-methylthio-4-pentenoate (DMTPA)*	Amino Acid	-1.10495	-0.813096	-0.683224	0.461826	-0.248841	0.14859	-0.714646	-0.788869	-0.670978	-0.981794	-0.887671	-1.11673	-0.978837	-0.670506	-0.775039	-0.977196	-0.702273	-0.987875	-0.99538	-0.503687	-0.931424	-1.16101	-0.325565	-0.869909	-0.487387	-1.04155	-0.0821629	-0.778726	-0.929217	-0.754482	-1.00871	-0.80328	-0.871949	-0.621908	-0.751235	-0.61017	-0.956613	-0.95729	-0.135175	-0.803922	-0.884487	-0.405248	-0.956703	-0.696611	-1.1212	-0.877554	-0.917015	-1.01783
alpha-ketoglutaramate*	Amino Acid	-1.01065	-0.860248	-0.531875	0.382228	-0.829538	0.170575	-0.357064	-0.78101	-0.276093	-1.08234	-1.12137	-0.851002	-0.502517	-0.559303	-1.03672	-0.800244	-0.566646	-0.658109	-1.08913	-0.55064	-0.732545	-0.817173	-0.289864	-0.652963	-0.678787	-1.02956	-0.294576	-1.03286	-0.51111	-1.08025	-0.955976	-0.887956	-0.860289	-0.9202	-0.26716	-0.592892	-0.776468	-0.81387	-0.536332	-0.823485	-0.848421	-0.646725	-0.910023	-0.978399	-0.81747	-0.747952	-0.787831	-0.956082
3-methylglutaconate	Amino Acid	-1.04959	-0.79912	-0.790555	0.341067	0.490688	0.0717049	-0.970622	-0.716656	-0.148077	-1.02672	-1.20437	-1.06053	-0.977128	-0.666256	-0.873033	-1.17024	-1.0548	-0.909892	-1.04685	-1.00932	-1.11294	-1.19504	-0.511839	-1.03417	-0.121403	-1.1938	-0.274946	-1.15429	-1.04584	0.755037	-0.964785	-0.693911	-0.859561	-0.801561	-0.835475	-0.394761	-0.94549	-0.749819	-0.710456	-0.85326	-0.98926	-0.288985	-1.2043	-0.944728	-1.20741	-1.03814	-0.72508	-0.93245
N-alpha-acetylornithine	Amino Acid	-0.948194	-0.492802	0.198899	0.00968664	0.14977	-1.08205	-0.61442	-0.720062	-1.11417	-0.730884	-1.08975	-0.33766	-0.329538	-0.385739	-1.11983	-0.650428	-0.505755	-1.1423	-0.332675	-0.9469	-0.298185	-1.09546	-1.10477	-0.466478	-1.12597	-0.483561	-0.0340948	-1.16584	-1.0781	-0.526581	-1.1556	-0.175168	-1.089	-0.104242	-0.518979	0.162778	-1.11791	-1.08795	-0.267562	-0.0284196	-0.572935	-0.201685	-1.16286	-0.375381	-1.10187	-1.09771	-1.08952	-1.1214
N2-acetyllysine	Amino Acid	-0.702378	-0.921273	0.0889734	-0.381078	-0.850755	-0.879967	-0.979179	-0.845955	-0.784245	-0.783803	-0.79332	-0.884729	0.33231	-0.903433	-0.787075	-0.839936	-0.897466	-0.883782	-0.829729	-0.898674	-0.900694	-0.843097	-0.839002	-0.878361	-0.954582	-0.945004	0.0107587	-0.96358	-0.805499	-0.914264	-0.975973	-0.221034	-0.848641	-0.823713	-0.879026	-0.0733495	-0.407084	-0.798331	-0.102357	-0.361635	-0.879362	-0.816915	-0.946634	-0.907064	-0.899583	-0.969157	-0.989495	-0.903403
N-acetylhistidine	Amino Acid	-0.387208	-1.08632	-0.863382	0.0076203	0.00627663	-0.725403	-1.02	-1.01792	-0.994473	-0.535937	-0.720909	-1.2638	0.0884678	-0.052742	-0.922263	-1.06661	-0.827922	-0.776838	-1.10235	-1.01361	-0.457492	-0.255434	-0.677685	-0.8786	-0.369832	-0.118832	0.0260105	-0.630376	-1.21664	-0.816936	-0.688	-0.505183	-1.03728	-0.738583	-0.700497	-0.823686	-0.845618	-0.906008	-0.66504	-0.633448	-0.945436	-0.686135	-1.06499	-0.129276	-1.33195	-0.713786	-0.853972	-0.996992
N-acetylglutamine	Amino Acid	-1.00173	-0.98273	-0.53316	-0.133176	-0.526434	-0.0241994	-0.399158	-0.853324	-0.884394	0.292434	-0.772034	-1.02442	-0.12536	-0.270669	-0.806877	-0.452563	-1.0238	-0.690716	-0.625177	-0.815692	-1.05492	-0.342129	-0.916211	-0.990103	-0.196919	-0.748476	-0.253166	-0.919825	-0.604256	-1.02396	-0.614494	-0.328898	-0.712598	-0.350329	-0.804246	-0.386667	-0.575659	-0.765343	-0.335153	-0.154599	-0.587802	-0.396322	-0.570124	-0.719936	-0.845162	-0.702744	-0.713247	-1.16458
N-acetylasparagine	Amino Acid	-0.593357	-1.16515	-0.483498	-0.4737	-0.29807	-0.59053	-0.755653	-0.927363	-0.775473	0.273176	-1.13135	-1.05022	0.272647	-0.671449	-0.958569	-1.07223	-1.20838	-0.566718	-0.977025	-0.908454	-0.822024	-0.0475838	-0.60626	-0.957525	-0.690903	-0.832137	-0.417268	-0.95604	-1.03599	-1.09532	-0.870385	0.25672	-0.758068	-0.37285	-0.599909	-0.478544	-0.518936	-1.02754	-0.155058	-0.427617	-0.598206	-0.310773	-0.308557	-0.83295	-0.957355	-0.836563	-0.770109	-1.19708
2,3-dihydroxy-2-methylbutyrate	Amino Acid	-1.02805	-1.05	-1.03554	-0.180963	0.347681	0.199463	-0.926068	-0.833206	-0.52857	-0.389372	-1.09818	-1.06755	-0.451529	0.590769	-1.06634	-0.567032	-0.974475	-1.00911	-0.456006	-0.313691	-1.09263	-1.02116	-0.958986	-1.08924	-1.04027	-1.01569	0.383537	-0.581771	-1.10084	-1.08207	-0.603935	-0.942475	-0.495321	-1.04753	-1.10699	-0.0188306	-1.08954	-1.10676	-0.307284	-1.02239	-1.06291	-0.213829	-1.00979	-0.205778	-1.04799	-1.0093	-0.997245	-0.482481
cysteine	Amino Acid	-0.197455	-0.945894	-0.479969	-0.236813	-0.383276	-0.690493	-0.164455	-0.730815	-0.652529	-0.834557	-0.767169	-0.724087	-0.159262	-0.707682	-0.568665	-0.740607	-0.616505	-0.99392	-0.436203	-0.509123	-0.0582348	-0.845745	-0.501282	-1.00968	-0.192122	-1.58826	0.599759	-1.26677	-0.841327	-0.968082	-0.570144	-0.762215	0.0279718	-0.886213	-0.60759	-0.513744	0.0861392	-0.411293	-0.942797	-0.63563	-1.07058	-0.84091	-0.510671	-0.963523	-0.494735	-1.25548	-0.555543	-1.30242
formiminoglutamate	Amino Acid	-1.03046	-0.928229	-0.689363	0.439543	-0.43984	-0.301497	-0.529824	-0.765577	-0.463798	-0.628539	-0.785433	-0.452715	-0.487324	-0.56589	-0.599825	-0.774058	-0.846553	-0.791334	-0.644714	-0.94808	-0.85953	-0.805765	-0.220343	-0.613395	-0.569051	-0.381089	-0.350223	-0.208109	-0.64503	-0.470323	-0.831937	-0.572899	-0.671523	-0.88367	-0.516666	0.174384	-0.481928	-0.84166	-0.70341	-0.918374	0.538682	0.126172	-0.913829	-0.483587	-0.786774	-0.57369	-0.619345	-0.732243
argininate*	Amino Acid	-1.13192	-1.16759	-0.660238	0.715178	-0.338151	-0.116182	-0.972933	-1.31031	0.141087	-0.783616	-0.912732	-0.660917	0.581292	-0.535718	-0.599015	-0.784561	-0.510116	-0.334597	-0.947538	-0.697211	-0.901161	-1.08578	-0.070355	-0.783428	-0.228512	-1.17065	-0.634835	-0.788739	-0.413167	-1.14868	-0.940802	-0.321135	-0.338471	-0.543938	-0.30398	-0.0853296	-0.459458	-1.09092	-0.608081	-0.636681	-0.519181	0.144439	-1.04077	-0.904985	-1.15648	-0.96562	-0.0665305	-0.777448
2-oxoarginine*	Amino Acid	-1.07656	-1.22488	-0.755412	0.619097	-0.0530223	-0.279279	-0.831369	-1.21426	-0.029274	-1.30757	-0.623283	-0.790309	0.440217	-0.938313	-0.722898	-1.02989	-0.467329	-0.535515	-0.681091	-0.672843	-1.04199	0.797084	0.461104	-0.553127	-0.769253	-0.955007	-1.12011	-1.13449	-0.14828	-1.18491	-1.04851	-0.319541	-0.0522001	-0.610762	-0.436393	-0.586524	-0.46617	-0.98491	-0.568616	-0.063568	-0.563631	0.313743	-0.637716	-1.00686	-0.933156	-1.31153	-0.384074	-1.33381
(N(1) + N(8))-acetylspermidine	Amino Acid	-1.14425	-1.06332	-0.533906	-1.01051	-0.119218	-0.451393	-0.10652	-0.591743	-0.0404653	-0.679595	-1.14615	-1.02689	-1.09842	-0.0975576	-0.743807	-1.13904	-0.990416	-0.333141	-1.01969	-0.665589	-0.669483	-0.503785	-0.581878	-0.661218	-0.767204	-0.864973	-0.582696	-0.573698	-0.80596	-1.06046	1.2214	-0.47083	-0.660849	0.572046	0.189248	-0.407686	-0.966576	-1.08276	-0.318446	-1.09273	-0.377636	0.0501079	-0.431005	-0.817292	-1.18654	-0.890166	-0.472325	0.0204822
N-lactoyl isoleucine	Amino Acid	-1.05041	-1.12372	-0.911883	0.331737	0.466053	-0.429731	-0.482853	-0.922572	0.00683985	-0.579729	-1.05503	-1.0206	-0.189204	-0.529825	-0.871549	-1.09668	-0.671988	-0.969269	-1.06645	-1.02789	-1.16414	-1.1625	0.154631	-0.894812	-0.276807	-0.943819	-0.366791	-1.05737	-0.871485	-1.22683	1.1633	-0.6048	-0.606007	-0.54863	-0.746033	-0.672056	-1.10648	-1.11634	0.111566	-0.755305	-0.954522	0.222297	-0.64929	-0.404882	-1.12321	-1.02168	-0.786352	-0.891527
N-lactoyl leucine	Amino Acid	-0.785821	-1.16492	-0.914048	0.134349	0.0882271	-0.402928	-0.539095	-0.962197	-0.0931653	-0.778049	-0.845107	-0.950118	-0.840891	-0.533598	-0.451679	-1.06483	-0.680927	-1.16872	-0.774735	-0.799021	-1.03416	-1.21487	0.420959	-0.744169	-0.287859	-1.00654	-0.315259	-1.14505	-0.821491	-1.06627	0.712188	-0.372239	-0.579154	-0.673442	-0.857672	-0.646994	-0.898276	-0.965428	-0.718376	-0.93581	-0.52601	-0.363963	-0.702931	-0.571851	-0.954351	-1.05175	-0.814799	-0.860593
N-lactoyl valine	Amino Acid	-0.920423	-0.97377	-0.914705	-0.125831	0.0272916	-0.678669	-0.454572	-0.864184	-0.264575	-0.52774	-0.794579	-0.795164	-0.45293	-0.652391	-0.429075	-1.00527	-0.614685	-0.962355	-0.912254	-0.764539	-0.942835	-1.12651	0.16803	-0.731858	-0.262972	-1.01002	-0.150647	-0.930047	-0.632525	-1.03033	0.602775	-0.508315	-0.632568	-0.814167	-0.902684	-0.809546	-0.939197	-0.88874	-0.531548	-0.983598	-0.925255	-0.241902	-0.940634	-0.838954	-0.944714	-0.908685	-0.65298	-0.860949
N-lactoyl phenylalanine	Amino Acid	-0.643759	-1.1442	-0.907733	-0.233208	-0.0555919	-0.319175	-0.791755	-0.731497	-0.499188	-0.812572	-0.722753	-0.964045	-0.951191	-0.929975	-0.845917	-1.12663	-0.523468	-1.13132	-1.15725	-0.702801	-1.06301	-1.17577	1.08097	-0.868819	-0.714905	-1.01236	0.00119544	-1.06043	-0.966518	-1.0829	0.320052	-0.721749	-0.701812	-0.690261	-1.01891	-1.12325	-1.1334	-1.12569	-0.110625	-0.988182	-0.804891	-0.560356	-0.801633	-0.473684	-1.04581	-0.836722	-0.814145	-0.907819
N-lactoyl tyrosine	Amino Acid	-0.87943	-1.13453	-0.838751	-0.338149	-0.160419	-0.484068	-0.740776	-0.743779	-0.590911	-0.566279	-0.823894	-0.774679	-0.619633	-0.66983	-0.818907	-1.07989	-0.788579	-0.977904	-1.07702	-0.551932	-0.974342	-1.14921	0.874492	-0.895185	-0.399612	-0.920147	-0.131078	-1.04856	-0.980638	-0.944333	0.445487	-0.511071	-0.805226	-0.742515	-0.774481	-0.994889	-1.13846	-1.01577	0.188248	-1.02117	-0.951384	-0.317007	-0.954736	-0.633979	-1.02462	-0.967158	-0.927994	-0.957852
vanillylmandelate (VMA)	Amino Acid	-0.95105	-0.906147	-0.779438	-0.106687	-0.393943	-0.164865	-0.90634	-0.494466	-0.872701	-0.922949	-0.878005	-0.867165	-0.84047	-0.902913	-0.894485	-0.310279	-1.09927	-1.04072	-1.03565	-1.01997	-0.946535	-1.09745	-0.783605	-0.921557	-0.697246	-0.949635	-0.538519	-1.0862	-0.540042	-0.97381	-0.790977	-1.02545	-0.969453	-0.372267	-0.886459	-0.859128	-0.832036	-0.819011	-0.622173	-1.0023	-1.19106	-0.740437	-1.06172	-0.508468	-0.923913	-0.788812	-0.872709	-1.06965
N-acetylkynurenine (2)	Amino Acid	-0.803074	-0.769668	-0.579919	0.0458251	0.806374	-0.236682	-0.947247	-0.73737	-0.711133	-0.693579	-0.742114	-0.896875	-0.335332	-0.775347	-0.957966	-0.710289	-0.656521	-0.692301	-0.870427	-0.614915	-0.675898	-0.719212	0.163576	-0.702521	-0.711129	-0.793669	-0.681943	-0.904359	-0.665146	-0.826502	-0.59008	-0.0114086	-0.606794	-0.110067	-0.473798	-0.856898	-0.75682	-0.723003	1.29099	-0.881077	-0.331185	-0.764821	-0.843679	-0.869647	-0.778673	-0.589947	-0.64218	-0.707499
N-acetyltyrosine	Amino Acid	-0.597798	-0.994427	-0.536188	-0.0044919	-0.321629	-0.549117	-0.75457	-0.755349	-0.684492	-0.787727	-0.668852	-0.882433	-0.443071	-0.72113	-0.693739	-0.918506	-0.917773	-0.323011	-0.621026	-0.694236	-0.821107	-0.63237	-0.272129	-0.99274	-0.796475	-0.818271	-0.438617	-0.847375	-0.697994	-0.858919	-0.633639	-0.110549	-0.693138	-0.486993	-0.446088	-0.789985	-0.681309	-0.965119	-0.243962	-0.91227	-0.020136	-0.513275	-0.897571	-0.890348	-0.8814	-0.876579	-0.939401	-0.988984
N-acetylphenylalanine	Amino Acid	-0.542316	-1.05579	-0.554609	0.326637	0.259437	-0.0437034	-0.873536	-0.505069	-0.685835	-0.855259	-0.404854	-1.03348	-0.563112	-0.766568	-0.878833	-1.02863	-0.752004	-0.6951	-0.884661	-0.872615	-0.855564	-0.369135	0.0107865	-0.853709	-0.930568	-0.808117	-0.259175	-0.956463	-0.928906	-0.915082	-0.608834	-0.281123	-0.639209	-0.103417	-0.768059	-0.840153	-0.872595	-1.03872	0.0825541	-0.658114	0.310799	-0.567668	-0.717414	-0.656682	-1.06709	-0.736899	-0.976736	-0.950114
N-acetylaspartate (NAA)	Amino Acid	-0.380963	-1.16044	-0.426094	-1.35528	-1.10533	-0.52205	-0.702564	-1.19244	-0.87066	0.00800342	-1.17821	-0.881316	0.796122	0.985279	-1.30873	-0.129103	-0.799768	-0.5124	-0.95158	-0.780416	0.0413313	-1.35677	-0.268215	-1.25952	0.93608	-0.0769774	-0.303991	-0.41441	-1.16704	-1.2824	-0.87598	-0.315968	-1.09876	-0.226136	-0.681313	-0.304873	-0.940089	-0.642173	-0.397821	-1.59718	-1.57757	0.56957	-0.50891	-0.473301	-0.884253	-0.366272	-1.04966	-1.16474
pipecolate	Amino Acid	-0.359855	-0.924185	0.0050732	0.972955	-0.95034	-0.0378345	0.335676	-1.16234	0.433923	-0.580327	-0.774758	-0.4496	-0.00461777	1.01267	-1.08832	0.664729	-1.13285	-0.779982	-1.02194	-0.0201258	-0.791413	-0.344956	0.752356	-0.91551	-0.781108	-0.892678	-0.565309	-0.307839	-0.679311	-1.10582	0.091537	-0.712855	-1.00222	-0.944406	-0.492291	-0.171593	-0.956582	-1.15164	-0.039225	-0.486671	0.179797	-1.00444	-0.855086	-0.807887	-1.08137	-0.394658	-1.19693	-0.83243
picolinate	Amino Acid	-0.46331	-0.779496	0.00891769	-0.549814	-0.00621976	-0.283005	-0.557718	-0.0886884	-0.250593	-0.573732	-1.04645	-1.11436	-0.5733	-0.107557	-0.637721	-0.693546	-0.711614	-0.580282	-0.919717	-0.907094	-0.615936	-0.661953	1.38352	-0.694288	-0.707355	-0.639838	-1.09824	-0.937512	-0.568801	-0.7201	-0.113765	-0.924088	-0.575289	-0.454651	-0.00802529	-0.763508	-0.326146	-0.678318	0.431565	-1.00755	-0.0353268	-0.752211	-0.191706	-0.573834	-0.688132	-0.872345	-0.781003	-0.599982
methionine sulfoxide	Amino Acid	-0.642563	-0.986766	-0.477441	-0.537479	0.0153747	-0.32299	-0.615497	-0.792755	-0.00501317	-0.846653	-0.639476	-0.857256	-1.02348	-0.495589	-0.736185	-0.983795	-0.603935	-0.296291	-0.614522	-0.634971	-0.47174	-0.70489	0.200615	-0.542737	-0.180829	-0.819614	-0.763036	-0.629708	0.577271	-0.681064	-0.518338	-0.165282	-0.545174	-0.322112	-0.315897	-0.235401	-0.548618	-0.381529	-0.530657	-0.572162	-0.134292	-0.400726	-0.437349	-0.771304	-0.610071	-0.63646	1.18709	-0.707244
4-guanidinobutanoate	Amino Acid	-0.842379	-0.718779	-0.812283	0.195024	-0.211936	-0.737286	-0.786804	-0.815544	0.366533	-0.776516	-0.698018	-0.75185	-0.84405	-0.840596	-0.726948	-0.755931	-0.755446	-0.0513817	-0.79373	-0.800566	-0.729879	0.675804	0.135266	-0.752201	-0.761414	-0.803943	-0.0533233	-0.845374	0.096026	-0.761648	-0.828389	-0.738028	0.412527	-0.754085	-0.815766	-0.240146	0.939474	-0.0797655	-0.725676	0.114365	-0.850345	0.869509	-0.717159	-0.836696	-0.158611	-0.758884	-0.242652	-0.767063
imidazole lactate	Amino Acid	-0.937253	-0.80797	-0.853651	0.177035	0.437921	1.44918	-0.971078	-1.12477	-0.814911	-0.898754	0.0361493	-0.867629	-0.804507	-0.534252	-0.670811	-0.986389	-0.273502	-0.522466	-0.899659	-0.491512	-0.622832	-0.806086	-0.550346	-0.907659	-0.455097	-1.17896	-0.231165	0.0130925	-0.817097	-1.00553	-0.966056	-0.476314	-0.622152	-0.66888	-0.239112	-0.534394	-0.246321	-0.523975	-0.396384	-0.714917	-0.597749	-0.718695	-0.590375	-1.01494	-0.821852	-0.305965	-0.49517	-0.246647
N-acetylproline	Amino Acid	-0.536303	-0.482328	-0.68392	-0.177648	-0.361557	0.643875	-0.548194	-0.477554	-0.883968	-0.701895	-0.784969	-1.09301	-0.505284	-0.538105	-1.661	-0.913668	-1.00322	-0.488764	-0.915724	-0.823884	-0.527777	-1.25838	0.163279	-1.52391	-0.361685	-0.709733	-0.738589	-1.08862	-1.07233	-0.749453	-0.527351	-0.555982	-0.833148	-0.834496	-0.756421	-0.754265	-0.78191	-0.565441	-0.57188	-0.209817	-0.75031	-0.830369	-0.980819	0.166961	-1.0808	-0.687074	-0.701708	-0.571238
N-acetylputrescine	Amino Acid	-0.121561	-1.0591	-0.500417	-0.481023	-1.35321	-0.867473	-0.389022	-0.760653	-0.987937	-1.25119	-0.296369	-1.05372	-0.704746	-0.44678	-1.3231	-0.848416	-0.717989	-0.68985	-1.09628	0.409865	-0.514566	-0.468018	-0.685715	-0.797084	-0.521784	-1.21784	-0.661874	-0.89331	-0.662761	-0.897644	0.134763	-1.12921	-1.16367	-0.73424	-0.860282	-0.984073	-0.933086	0.489505	-1.14185	-0.829382	-0.674069	-1.06454	-0.7935	-0.604311	-0.53541	-0.839453	-1.52999	-1.21605
cysteinylglycine	Amino Acid	-0.524508	-1.11795	0.0176931	0.704278	-0.256734	-0.260955	0.919705	0.189735	-0.776394	-0.828648	-0.538595	-1.2344	0.695572	-0.166773	-0.229033	-0.428406	-0.179224	-0.890477	-0.750034	-0.256395	-0.317721	-0.445159	0.435336	-0.863858	-0.429959	-1.44852	-0.714693	-1.01148	-0.601792	-0.770232	-0.928378	-1.23608	-0.590926	-0.618131	-0.975299	-0.782536	-0.453208	0.133159	-0.986784	-0.747118	-0.915226	-0.217808	-0.847494	-0.944705	0.403046	-1.10783	-0.66877	-0.424681
N-formylmethionine	Amino Acid	-0.627656	-1.4389	-0.243239	0.35286	0.674092	0.762276	0.193637	-0.744784	-0.214254	-0.00679248	-0.738246	-1.04649	-0.746515	-0.0210694	-0.650433	-1.06834	-0.259506	-0.879132	-1.06281	-0.394764	-0.783037	-1.26216	0.0941691	-0.977122	-0.105383	-0.975308	0.168985	-0.811467	-1.23606	-0.713507	-0.637131	-0.0410005	-1.15359	0.178131	-1.38149	-0.779075	-0.880084	-1.12652	0.221652	-0.507559	-0.365679	-0.179393	-0.519713	-0.358997	-1.22765	-0.899906	-1.24309	-0.890665
N-acetylglutamate	Amino Acid	-0.871623	-1.27336	-0.490243	-0.74793	0.448146	-0.0152827	0.346138	-0.838645	-0.705667	-0.270912	-0.692742	-0.772752	-0.613267	0.723075	-0.848971	-1.12477	-1.06468	-0.813825	-1.16554	-0.647454	-0.0366435	-1.17459	-0.041369	-1.12225	0.478043	-1.19083	-0.328009	-0.973539	-1.0039	-1.25828	-0.913537	0.163501	-1.08775	-0.716525	-0.718664	-0.153661	-1.47217	-0.826136	-0.483976	-0.880556	-0.825058	0.526173	-0.693831	-0.69509	-1.4976	-1.2679	-0.899337	-1.13781
N-acetyltaurine	Amino Acid	-0.764551	-0.996348	-0.664244	-0.163031	-0.304567	0.287019	-0.433632	-0.214902	-0.733556	-0.307524	-0.918539	-0.786691	-1.18571	-0.146568	-0.894718	-0.91609	-0.882668	-0.776309	-0.99346	-0.910614	-0.684655	-1.21743	-0.639762	-0.989439	-0.423068	-0.785112	-0.387818	-0.90114	-0.75993	-0.957797	-0.650282	-0.882285	-0.991604	-0.464339	-0.726918	-0.269922	-1.08963	-1.02341	-0.272433	-1.03124	-0.768431	-0.761222	-0.507487	-0.366968	-0.864322	-0.810215	-0.949	-1.18964
N-acetylvaline	Amino Acid	-1.0796	-1.2425	-0.435552	-0.102475	0.271308	0.351938	-1.17548	-0.810434	-0.344999	0.0743727	-0.982206	-1.21041	-0.947282	-0.77124	-0.585531	-0.890862	-0.537497	-0.94031	-0.691511	-0.307898	-0.638389	-1.25866	-0.508711	-0.87132	-0.0856701	-1.31326	-0.173404	-0.740966	-1.05098	-0.965838	-0.598394	-0.108469	-0.829368	-0.621532	-0.658004	-0.392654	-0.948171	-1.38413	-0.394937	-1.40493	-0.351648	0.0567299	-0.971695	-0.355983	-1.40754	-0.990145	-0.968613	-0.775474
N-acetylthreonine	Amino Acid	-0.938271	-1.0543	-0.714852	-0.0466475	-0.020555	0.484847	-0.261914	-0.896218	-0.365944	-0.163693	-0.944566	-0.815856	-0.80274	-0.286033	-1.03449	-1.19968	-0.74723	-0.543993	-1.04721	-0.498701	-1.0732	-1.12192	-0.466167	-1.31765	-0.327625	-0.995411	0.0515074	-0.654895	-1.22132	-1.03187	-0.593979	-0.624625	-1.02599	-0.603717	-0.625863	-0.55661	-1.07042	-1.25695	-0.211422	-0.973568	-0.826684	-0.225417	-1.05953	-0.54531	-1.44066	-0.769945	-1.00997	-1.27843
N-acetylalanine	Amino Acid	-0.787329	-1.20617	-0.736715	-0.0852732	-0.289355	0.416397	-0.247505	-0.913424	-0.653538	-0.115771	-1.2217	-1.07847	-0.4959	0.124372	-1.07265	-1.45663	-0.483551	-0.750093	-1.24864	0.164066	-0.712833	-1.43454	-0.659767	-1.09081	-0.198309	-1.40069	-0.258555	-0.700378	-1.75258	-0.976168	-0.75714	-0.0183946	-1.28485	-0.9317	-0.704763	-0.19899	-1.31725	-1.57313	-0.323385	-1.03565	-0.355217	0.12452	-0.986659	-0.0820597	-1.60483	-1.08158	-1.08644	-0.560642
N-acetylserine	Amino Acid	-0.9799	-0.975814	-0.772797	0.12156	-0.206786	0.773852	-0.493716	-0.704294	-0.781707	0.0481011	-1.12856	-0.589349	-1.04192	0.105871	-1.01289	-1.41646	-0.289627	-0.603391	-1.25922	-0.0284424	-0.656767	-1.09991	-0.617969	-0.974148	-0.0777404	-1.49864	-0.321944	-0.840731	-1.5646	-0.995598	-0.783563	0.0250094	-1.13014	-0.714867	-0.579873	-0.167253	-1.16873	-1.53667	-0.293029	-1.26464	-0.366521	0.145169	-1.25795	-0.700524	-1.46838	-0.46344	-0.792287	-0.790382
N-acetyl-2-aminoadipate	Amino Acid	-0.684291	-0.558215	-0.480339	0.527358	-0.417871	-0.337847	-0.800285	-0.672903	-0.225697	-0.371082	-0.49352	-1.2764	-0.818252	-0.760338	-0.510432	-0.842353	-0.732407	-0.424835	-0.942506	-0.804664	-0.48652	-1.37864	-0.793857	-0.88287	-0.200922	-0.534541	-0.54114	-0.860981	-1.22544	-0.742235	-0.615452	-0.175864	-0.976041	-0.693047	-0.860843	-0.568501	-0.763465	-0.992408	-0.487967	-0.873775	-0.834395	-0.477804	-0.587062	-1.02811	-1.18925	-0.801494	-1.16487	-0.921769
N-acetylleucine	Amino Acid	-0.95245	-1.40315	-0.589083	0.314072	0.995428	-0.181105	-0.61878	-0.721548	-0.74289	-0.187081	-0.906163	-1.45836	-0.340493	0.115268	-0.239467	-1.39872	-1.12777	-1.28726	-0.706903	-0.93784	-0.913829	-1.50757	0.160134	-0.859784	-0.654668	-1.02721	-0.761479	-1.15136	-0.984197	-0.946906	-0.690074	0.863773	-0.24283	-0.599003	-0.323743	-0.555329	-0.315582	-0.918079	-0.546336	-0.834385	0.171853	-0.298727	-0.845613	-0.333306	-1.02357	-0.603304	-0.700217	-0.750088
N-acetylisoleucine	Amino Acid	-0.538651	-1.21743	-0.422054	0.0369034	0.0306582	-0.497829	-0.941643	-0.751659	-0.359205	-0.0504627	-0.678744	-1.21893	-0.58135	0.119943	-0.793778	-1.25703	-0.835723	-1.11066	-0.117385	-0.630038	-0.853677	-0.843705	-0.236412	-0.80817	-0.264794	-0.77668	-0.460138	-0.987465	-0.859804	-0.879434	-0.756366	0.134505	-0.315528	-0.658666	-0.326428	-0.290823	-0.551849	-0.855203	-0.362338	-0.848756	-0.420942	-0.669597	-0.634143	0.0703936	-0.838465	-0.470236	-1.00736	-0.677072
ethylmalonate	Amino Acid	-1.33604	-0.823667	-0.687713	-0.586359	0.215595	0.486367	-0.895053	-0.932983	-0.261563	-0.0445867	-0.597936	-1.31994	-0.378018	-0.297596	-0.910602	-0.939934	-0.80046	-0.685162	-0.690287	-0.539414	-0.560422	-1.02972	-0.783777	-1.15601	1.01671	-1.25262	-0.0575642	-0.833066	-1.23824	-0.997176	-0.856205	-0.972816	-1.0183	-0.356942	-0.81659	-0.684134	-0.275352	-0.654077	1.17326	-0.417064	-0.58623	-0.404462	-1.12488	-0.906884	-1.28997	-0.703253	-0.61609	-1.05288
N1,N12-diacetylspermine	Amino Acid	-0.872953	-0.966018	-1.06238	-0.40549	-0.673483	-0.0195289	-0.762742	-0.652638	-0.791027	-0.810869	-0.944439	-1.08035	-1.01632	-0.437028	-0.755759	-1.13361	-0.665932	-0.824466	-1.11746	-0.69745	-0.966173	-0.833626	-1.00685	-0.764395	-0.751049	-1.09155	-0.952137	-0.423244	-0.821292	-1.03879	-0.21435	-0.916819	-1.05178	0.367166	-0.786119	-0.888921	-0.947791	-1.07929	-0.342945	-0.742209	-0.546418	-0.790019	-0.966243	-0.776009	-1.11852	-1.01008	-1.02623	-0.339832
N6-acetyllysine	Amino Acid	-0.445945	-0.167156	0.190072	-0.612671	-0.236893	-0.204351	-0.75013	-0.849031	-0.785986	-0.903054	-1.07077	-1.27788	-0.944581	-0.339896	-1.02858	-1.06177	-0.817536	-0.55639	-1.10114	-0.717679	-0.759818	-1.02202	-0.25808	0.0443752	-0.135432	-1.15615	-0.714148	-0.347713	-0.0351667	-0.9366	-1.00273	-1.00273	-1.00715	-0.919673	-0.527922	1.94242	-0.758557	-1.05764	-0.961628	-1.03892	-0.703042	0.478448	-1.02895	-1.15589	-0.610879	0.00687514	-0.773762	-1.05315
3-(4-hydroxyphenyl)lactate	Amino Acid	0.0943342	-1.07328	-0.491873	0.147827	-0.264579	0.16078	-0.718017	-0.814254	-0.65926	-0.575766	-0.65422	-0.814091	-0.712482	-0.329887	-0.57631	-1.0008	-0.498278	-0.533476	-0.694971	-0.724873	-0.690874	-1.16583	1.4024	-0.930073	-0.734184	-0.905872	-0.296972	-0.832297	-0.619907	-0.783006	-0.557499	-0.745149	-0.76425	-0.797292	-0.467719	-0.661264	-0.824061	-0.778095	-0.385925	-0.867769	-0.411906	-0.95604	-0.721326	-0.649629	-0.680842	-0.771943	-0.841375	-0.816815
phenyllactate (PLA)	Amino Acid	0.430342	-1.02345	-0.71302	-0.121496	-0.307372	0.316711	-0.930358	-0.54184	-0.840688	-0.215594	-0.478565	-0.920156	-0.686814	-0.0315069	-0.76163	-1.01521	-0.289407	-0.903562	-0.935338	-0.299345	-0.756987	-0.967463	2	-0.69282	-0.963852	-0.804323	-0.0730589	-0.586803	-0.540644	-1.00164	-0.690575	-0.868928	-0.620569	-0.995307	-0.755086	-0.65494	-0.762255	-0.944245	-0.487206	-0.763413	-0.237043	-0.884445	-0.854074	-0.817445	-0.537148	-0.343982	-0.362205	-0.350386
tyramine O-sulfate	Amino Acid	-0.507207	-0.680242	-0.150771	-0.0358304	0.411153	-0.901327	-0.939372	-0.830505	-1.00523	0.669767	-0.206386	-0.710758	-0.914517	0.539156	0.351835	-0.984294	-0.587186	-0.370289	-1.00539	2	-0.221817	0.426421	-0.724838	-0.959231	0.64776	-0.679441	-0.264784	-0.394339	-0.841715	-0.827654	-0.790984	-0.790157	0.0964181	-0.905898	-0.489645	-0.272401	-0.859377	-0.784056	-0.753677	-0.453054	-0.993282	0.900984	-0.19783	0.871256	-0.592226	0.722025	-0.948906	-0.967679
4-hydroxyphenylacetate	Amino Acid	-1.0038	-0.632195	-0.704726	-0.148465	0.376008	-0.630088	-0.539502	0.168033	-1.01616	-0.3622	-0.533092	-0.791391	-1.06613	0.788348	-0.557683	-0.62093	-0.855996	-0.636417	-0.684858	0.686514	-0.549326	-0.709816	-0.61931	-0.971276	-0.26317	-0.878769	-0.781837	-0.717438	-0.725518	-0.0547517	-0.450267	-0.934113	-0.578276	-0.862665	-1.02476	-0.767284	-1.00266	-0.84554	-0.91597	-1.08882	-0.462158	-0.160857	-0.734538	0.145457	-0.725081	-0.737671	-0.727649	-1.00783
4-hydroxyphenylacetoylcarnitine	Amino Acid	-1.32742	-1.16422	-0.773844	-0.84428	0.182862	0.318054	-0.720686	0.326879	-0.40766	0.429495	-0.669678	-0.436942	-1.21652	0.219744	-0.622249	-0.660284	-0.785366	-0.770196	-1.31473	0.952468	0.0338628	-0.331092	-1.27115	-0.818808	0.858898	-0.645758	0.257249	-0.579465	-1.01172	-0.196014	-0.197375	-0.0515097	0.0382634	-0.873095	-0.667235	-0.569798	-0.797515	-1.13564	-0.99595	-0.766485	-1.31588	0.271154	-0.809135	0.733236	-1.22488	-0.762873	-1.03228	-1.26036
4-hydroxyphenylpyruvate	Amino Acid	-0.223033	-0.939569	0.0975042	-0.860852	0.392358	-0.0847297	-0.0425706	0.0420221	-0.120429	-0.571857	-0.30577	-0.649093	-0.606936	0.0419124	0.215361	-0.900758	-0.2229	0.0331753	-0.549511	-0.537107	-0.258652	-0.932682	2	-0.674857	0.0493029	-0.486962	0.228633	-1.00421	-0.174935	-0.780478	-0.176668	-0.469794	-0.101959	-0.277035	-0.401746	-0.531723	-0.236586	-0.642037	0.675597	-0.70601	-0.480777	-0.349584	-0.246026	-0.0945226	-0.299149	-0.929921	-0.59377	-0.934922
anthranilate	Amino Acid	-0.724124	-0.896354	-0.229085	-0.943761	0.709159	0.596722	-0.550653	-0.124076	-0.514679	-0.62063	-0.605976	-0.559775	-1.03003	-0.629726	-0.896192	-0.778179	-0.614989	-0.556708	-0.806354	0.818154	-0.874653	-1.01871	-0.178601	-0.661886	-0.487884	-0.583253	-0.560329	-0.785458	-0.44126	-0.901082	0.250937	-1.16334	-0.71344	-0.746013	-0.27649	-1.08724	-0.736186	-0.91101	-0.220578	-0.259766	-0.888193	0.699372	-0.67296	-0.611212	-0.92006	-0.721157	-0.928361	-0.349838
kynurenine	Amino Acid	-0.634383	-1.45994	-0.340285	-0.567911	0.643813	1.76496	-0.991545	0.910894	-0.736683	-0.0207924	-1.06247	-0.184665	-0.974698	-0.272673	-1.11312	-1.21626	-1.10091	-1.18785	-1.01178	-0.231697	-0.941677	-1.31999	1.11576	-1.40376	-0.087423	-0.913879	-0.58441	-0.697111	-1.44018	-0.827525	0.55766	-0.257968	-0.889175	-0.74912	0.131298	-0.83031	-0.977551	-1.21895	1.92842	-0.045938	-0.224024	-0.754018	-0.812283	-0.553008	-1.21417	-0.189769	-1.10178	-1.43465
xanthurenate	Amino Acid	-0.96267	-0.97713	-0.407484	-0.967521	-0.0116066	0.0469302	-0.620329	-0.729804	-0.411168	-0.955266	-0.936844	-0.769184	-0.0649581	-0.17736	-0.977827	-0.95554	-0.96257	-0.710061	-0.958793	-0.995818	-0.890087	-0.98784	0.264225	-0.994556	0.378138	-0.966339	-0.770943	-0.624325	-0.98374	-0.945434	-0.980769	-0.162319	-0.565997	-0.120158	-0.316651	-0.0489813	-0.573356	-0.965517	0.96096	-0.986122	-0.588785	-0.433321	-0.944069	-0.968758	-0.916631	-0.796353	-0.643723	-0.98143
S-carboxyethylcysteine	Amino Acid	-0.839844	-1.02915	-0.241407	-0.461284	-0.419047	0.559477	-1.07293	-0.346026	-0.743476	-0.789739	-0.268158	-0.826709	-0.355022	-0.791618	-0.738752	-0.537265	-0.458468	-0.642332	-1.07713	-0.475689	-0.390275	-0.526978	0.0711706	-0.58114	-0.517014	-0.908829	-0.521847	-0.804478	-0.844179	-0.681754	-1.02262	-0.792948	-0.626038	-0.899344	-0.703198	-0.922008	-0.939005	-0.760361	-0.392261	-0.911263	-0.827251	-0.320856	-0.929964	-0.919198	-0.890463	-0.696059	-0.919575	-0.859839
beta-hydroxyisovaleroylcarnitine	Amino Acid	-0.855395	-0.985614	-0.614339	0.72502	-0.727535	0.802321	-0.839735	-0.639803	-0.496535	-0.095755	-0.945783	-0.276425	-0.677892	-0.665403	-0.85503	-0.865402	-0.607209	-1.02666	-0.922322	-1.26107	-0.921011	-1.09428	-0.130028	-0.667227	0.905568	-0.769658	-0.752347	-0.414606	-0.727313	-1.14673	0.016556	-0.152366	-0.631465	-0.855328	-0.379341	0.606693	-0.386152	-0.968107	-0.519926	-0.912082	-0.863436	0.313563	-1.17844	-0.594518	-0.814711	0.419216	-0.718121	-0.98464
tiglylcarnitine (C5:1-DC)	Amino Acid	-1.23357	-1.2009	-0.426053	-0.239656	-0.194224	-0.00471848	-1.04496	-0.812765	0.11943	-0.979095	-0.978968	-0.979258	-0.879598	-0.675629	-0.806998	-0.760705	-0.913829	-0.959688	-1.0559	-1.13305	-1.02721	-1.16909	-0.118056	-1.07411	0.217514	-0.645194	-0.830896	-1.07662	-0.347004	-1.13564	-0.845355	-0.218646	-0.492938	-0.830426	0.0410923	-0.0739681	-0.589619	-1.02518	-0.638234	-0.968696	-0.521821	0.266504	-1.13436	-1.0226	-0.622193	-1.14407	0.0483007	-0.378299
acisoga	Amino Acid	-1.51084	-1.34675	-0.420905	-0.962971	1.82344	1.42302	0.445985	-1.03274	-0.113115	-0.155359	-1.25549	-1.09013	-0.249544	2	-0.695207	-0.844866	-1.13119	0.246267	-0.773789	-1.02335	0.135028	-0.583619	-1.0467	-0.57187	-0.353562	-1.41943	0.277308	-0.320019	-1.40882	-0.968545	0.231329	-0.0413937	-0.486675	0.149265	0.498589	0.307264	-0.653038	-1.4744	-0.0953909	-0.493706	-1.12022	0.772428	-0.864036	0.201747	-1.3603	-0.781638	-1.35323	-0.587732
guanidinosuccinate	Amino Acid	-0.876175	-0.882021	-0.755947	-0.741787	-0.0480244	0.336962	-0.812968	-0.99367	-0.503031	-0.967007	-0.845653	-0.834115	-1.03174	-0.52129	-1.01311	-0.56329	-0.86995	-0.832903	-0.843955	-1.03029	-1.00805	-0.895337	-0.741323	-0.79802	0.506319	-0.940558	-0.11973	-0.822318	-0.88579	-0.325464	-0.900119	-0.496978	-0.61607	-0.851076	-0.785701	-0.751268	-0.67373	-0.953052	-0.676209	-0.70027	-0.806693	0.231526	-0.821939	-0.94374	-0.85121	-0.871307	-0.41406	-0.989205
hydantoin-5-propionate	Amino Acid	-0.920582	-0.910972	-0.833075	1.57585	-0.227777	0.704806	-0.4694	-0.797319	0.124294	-0.6283	-0.625208	-0.581577	-1.16027	-0.421282	-0.0578508	-0.871063	-0.58253	-0.922697	-0.788905	-0.684061	-0.822909	-0.980616	0.652256	-0.513245	-0.388032	-0.998621	0.0631588	-0.605715	-0.847564	-0.890417	-0.647308	0.0801103	-0.700808	-0.381672	-0.522113	0.355896	-0.71333	-1.18436	0.163888	-0.991937	-0.114404	-0.753692	-1.10092	-0.099979	-0.971439	-0.40257	-1.15585	-0.844691
methylsuccinoylcarnitine	Amino Acid	-0.843103	-0.891833	-0.962202	0.655322	-0.645475	0.369867	-0.76165	-0.907276	-0.407116	-1.11054	-0.964516	-1.05166	-1.05972	-0.919904	-0.90685	-0.670666	-0.523423	-0.711734	-0.84838	-0.973674	-1.00268	-0.878951	-0.579518	-0.962075	0.411392	-0.813644	-0.589958	-1.00724	-1.03482	-0.889627	-0.762833	-0.463964	-0.85403	-0.769824	-0.846324	-0.664273	-0.503459	-1.07359	0.696688	-0.770532	-0.732982	-0.566541	-0.850859	-0.364198	-0.877754	-0.858663	-0.747069	-0.995172
beta-hydroxyisovalerate	Amino Acid	-0.927962	-1.26326	-0.525821	1.11319	0.686117	0.356846	-0.202484	-0.817406	-0.450072	0.221476	-0.888561	0.10384	-0.620311	0.365179	-0.233127	-1.02087	-0.48302	-1.05945	-0.196189	-0.696658	-1.16385	-1.05387	0.730006	-0.0178559	1.01007	-1.03474	-0.660474	0.127117	-0.573214	-1.09479	1.29246	-0.198826	-0.396108	-0.60341	-0.20664	-0.274166	0.209026	-0.511614	-0.312453	-0.733521	-0.127773	0.197043	-0.557523	0.00264586	-0.948603	0.760146	-0.574539	-0.497597
3-hydroxy-2-ethylpropionate	Amino Acid	-0.860962	-1.02726	-0.590055	0.641621	-0.117057	0.513991	-1.3638	-1.33419	0.242305	0.55643	-1.31039	-0.916354	-0.642415	0.376326	-0.407069	-0.261677	-0.254447	-0.937389	-0.394252	-0.606376	-0.940979	-1.75216	0.736579	-1.34701	0.277132	-1.44777	0.00899869	-1.12517	-0.906142	-0.875944	0.327686	-0.742188	-0.649331	0.117627	-0.0741836	-0.251616	-0.0704904	-0.61988	0.538297	-1.01054	-0.95216	-0.0784792	-1.36228	-0.34413	-1.20932	0.539083	-0.929585	0.457225
3-hydroxyisobutyrate	Amino Acid	-1.29594	-1.55245	1.0878	-1.64927	-0.465259	1.01702	-0.214235	-0.334941	0.345186	0.871142	-0.243047	-0.7872	-1.50271	-0.0986803	2	-0.699512	-1.48251	-1.45525	-0.498384	-1.14133	-0.327403	-0.748083	1.04677	-1.20166	-0.0881006	-1.35139	-0.936699	-0.299038	-0.806602	-1.25532	-0.710327	0.25846	-0.62213	-0.601088	-0.148422	0.0119235	-0.577904	-1.08983	-0.953794	-0.360045	0.0124391	-0.656898	-1.35944	-0.417833	0.160085	-0.446364	-0.525288	-0.397665
2-hydroxybutyrate/2-hydroxyisobutyrate	Amino Acid	-0.0282944	-1.32638	-1.16733	-0.771945	0.0823836	0.385204	1.00129	-1.14782	0.903721	-0.830488	-1.06635	0.178498	-0.31227	1.29989	1.24538	-0.553922	-0.567083	-1.1985	0.558987	-0.0849255	-0.417914	-1.05523	0.512766	-0.682121	1.89731	-1.48318	-0.679284	-0.724289	-0.402057	-1.70917	1.861	0.31265	-0.83483	-1.12509	1.0669	1.30038	-0.0147608	-0.572026	-1.61743	0.33633	1.09583	-0.834027	-0.0875073	-0.291639	0.144018	-0.770212	-1.24561	-1.49634
alpha-hydroxyisocaproate	Amino Acid	-0.376277	-0.663785	-0.379904	-0.237053	-0.0532549	0.118349	-0.478292	-0.860664	-0.438261	0.32496	-0.976517	-0.899166	0.836611	-0.0750456	0.208418	0.442303	-0.358234	-0.959263	0.0204311	-0.635714	-0.29432	-1.00416	-0.168928	-0.268149	-0.200388	-0.82648	0.0789589	0.102812	-0.186643	-0.921907	0.256363	-1.0342	-0.591569	-1.08554	-0.235046	-0.603581	-0.0705168	-0.472191	-1.787	-0.725622	-0.341715	-1.20091	0.0369765	-0.93995	0.06611	-0.656128	-0.469604	1.24983
2-hydroxy-3-methylvalerate	Amino Acid	-0.139863	-1.09778	-0.69262	1.20582	-0.083767	0.764716	0.0316852	-0.789946	-0.426571	1.93045	-0.809358	-0.647462	0.825181	1.1502	-0.225977	-0.597054	-0.468862	-0.424115	-0.454732	-0.526491	-1.04568	-0.926705	0.122148	-0.278138	-0.959718	-0.632032	-0.39145	0.16621	0.170559	-1.1304	0.291048	-0.662481	-0.649178	-0.634779	-0.491812	-0.388771	-0.648086	-0.71972	-0.616064	-0.720151	0.723215	-0.294147	-0.476659	-0.714117	-0.553598	-0.340132	0.112016	1.05575
2-hydroxy-4-(methylthio)butanoic acid	Amino Acid	0.455297	-0.465292	-0.997379	0.149248	0.60941	0.832555	-0.926176	-0.276711	-0.947244	0.555402	0.100343	-0.382219	0.215559	0.495582	0.257766	-0.960743	-0.0232281	-0.773748	-1.05666	1.31151	-0.194883	-1.0908	0.927196	-0.235888	-0.252653	-0.611292	0.234922	0.74557	-0.00628567	-1.2153	-0.185242	-0.398391	-0.454531	-1.09172	0.0274938	-0.151688	-0.332978	-0.874189	-0.16316	-0.617781	-0.233689	-0.214089	-0.211725	-0.849558	-0.337553	-0.380388	-0.238842	0.979233
histidine	Amino Acid	0.341987	-0.823672	0.0439283	-0.757864	-0.811033	-0.836247	-0.263978	-0.723852	0.218384	-0.122516	-0.241649	-0.915578	0.0510619	-0.780404	-0.466996	-0.235316	-0.655266	0.0331727	-0.389996	-0.709805	-0.334824	-0.563468	0.332825	-0.796607	-0.272951	-0.371338	-0.97156	-0.969745	0.00115763	-0.538987	-0.0392644	-0.405471	-0.550652	-0.225165	-0.567729	-1.23906	0.0378695	-0.217366	-0.951129	0.195605	-0.966321	-1.42228	0.433441	-1.37797	-0.217663	-0.190578	-0.558278	-1.46346
alanine	Amino Acid	0.333987	-1.07855	-0.241587	-0.149423	-0.603899	-0.393591	-0.36544	-0.732559	0.137908	-1.07506	-0.374263	-0.867977	0.866548	-1.22867	-0.836281	0.085954	-0.676999	-0.226405	-0.694344	-0.690686	-0.300017	-1.01051	0.40989	-0.833367	-0.236785	-0.825946	-0.445538	-0.678528	-0.279222	-0.408914	-0.0969306	-0.0380127	0.129326	-1.00804	-0.300223	-1.12745	-0.466974	-0.373946	-0.877906	-0.565069	-0.981876	-0.395386	0.249813	-0.725425	0.0258102	-0.830641	-0.169129	-1.27319
phenylalanine	Amino Acid	0.266733	-0.980316	-0.437155	-0.952095	-0.115888	0.15094	-0.619725	0.649102	-0.148817	-1.29152	-0.0106458	-0.869358	-0.767809	-0.983669	-0.4719	-1.23216	-0.413026	-0.646666	-0.810212	0.0240971	-0.542288	-0.678492	1.95834	-0.731648	-0.803134	-0.780709	-0.191002	-0.684061	-0.403086	-0.954426	-0.517567	-0.498689	-0.518271	-0.652172	-0.523058	-0.968066	-0.406032	-0.573981	0.000821673	-0.0963938	-0.170985	-0.28653	-0.318924	-1.09625	-0.142871	0.0422511	-0.44162	-0.5656
N-formylphenylalanine	Amino Acid	-0.407527	-0.851887	-0.613516	0.349218	-0.800978	-0.174226	-0.949592	-0.842797	-0.561673	-0.83296	-0.621288	-0.708707	-0.493625	-0.741192	-0.819334	-0.600956	-0.803175	-0.544801	-1.24561	-0.590661	-0.0870939	-0.85829	1.44762	-1.05806	-0.408175	-1.05781	-0.335487	-0.525672	-0.516818	-0.951938	-0.406078	-0.450968	-0.340344	-0.381689	-0.628789	-0.762293	-0.732507	-0.714766	-1.00215	-0.0220893	-0.945425	-0.334031	-0.286499	-0.57006	-0.56574	-0.150303	-0.200984	-0.674187
cis-urocanate	Amino Acid	-0.221309	-0.110961	0.718873	-0.343718	-0.963439	0.663071	-0.520845	-0.933423	-0.207741	-0.436143	-0.115518	-0.456886	-0.212078	-0.914565	-0.940768	-0.521247	0.271277	-0.956491	0.0332691	-0.50759	-0.961514	-0.0838713	-0.319566	0.293957	0.129044	-0.242733	-0.405058	-0.911664	-0.918936	-0.00229709	0.0189956	-0.936904	-0.92018	0.18239	0.0713506	-0.911782	-0.925917	-0.938039	-0.917764	-0.954383	-0.961439	0.834257	1.6704	-0.921389	-0.927413	-0.96256	-0.915882	-0.321786
N-acetyltryptophan	Amino Acid	-0.387188	-0.53003	-0.46809	-0.0579227	-0.365839	-0.432736	-0.655374	-0.599805	-0.234435	-0.676254	-0.470857	-0.616202	-0.49437	-0.603837	-0.539437	-0.518076	-0.617818	-0.403453	-0.493116	-0.581389	-0.595836	-0.655799	-0.357555	-0.576835	-0.560584	-0.570068	0.827917	-0.593093	-0.595409	-0.490113	-0.479138	-0.46805	0.245657	-0.499348	-0.512366	-0.462084	-0.558852	-0.572816	-0.581559	-0.665331	-0.370714	-0.556584	-0.59891	-0.545549	-0.593169	-0.484682	-0.606684	-0.508113
creatine	Amino Acid	0.725043	-1.02024	-1.05376	0.231995	-0.915797	0.0898526	0.0178561	-1.47326	-1.16442	0.1298	-0.934435	-0.207619	-0.672273	0.696692	-0.366722	-0.494073	-1.10623	-0.875391	0.00855369	0.454037	0.25174	-1.28241	-1.34076	-0.383978	1.29189	-0.803339	-1.35832	-0.670274	-0.306708	-1.25854	0.700412	-0.0099901	-0.312026	0.481925	0.540765	1.34978	-0.219499	-1.01028	0.322104	-0.704435	-0.759802	-1.03974	-0.916999	0.116404	-1.09941	0.458999	-0.0457723	-0.969311
5-hydroxylysine	Amino Acid	-0.428954	-1.01391	-0.956778	-0.847406	-0.118854	-0.348577	-0.443953	-0.862458	-0.484167	1.25964	-0.0926741	-0.251541	-1.38064	0.405099	-0.81685	-1.31287	-1.20554	-0.527156	-0.92963	0.0855487	-0.458181	-0.351642	-0.308554	-0.883726	-0.19964	-0.522361	-1.13117	0.309913	0.723577	-0.741961	0.0234351	0.260604	-1.00282	-0.523257	-0.454763	0.15679	-0.363196	-1.28518	0.470972	-0.896746	1.1226	-0.720966	-0.943919	-0.68962	-1.34703	1.51482	2	-0.483317
beta-citrylglutamate	Amino Acid	0.787317	-0.513568	-0.526971	0.029591	-0.472062	-0.679414	1.41767	-0.643211	-0.171601	0.291103	-1.00589	2	-0.944143	-0.359873	-1.05459	-0.88014	-1.38831	-0.729729	-0.724381	-0.842327	-0.559698	-0.719885	-0.939157	-1.13705	-0.549307	-0.561371	-0.999563	-0.69256	-1.19579	-0.798591	0.374923	-0.425561	-0.964325	-0.629612	-0.488149	-1.14595	-1.4132	-1.1822	-0.114969	-1.21818	0.398381	-0.631533	-1.24776	-0.650555	-0.621275	0.154026	-1.57291	-1.34057
cystathionine	Amino Acid	-0.749674	-1.09749	-0.904895	-0.176536	0.797369	0.971169	-0.732592	-0.651505	-0.354337	-0.510537	-0.775256	-0.737151	-0.784638	-0.806226	-0.827641	-0.971109	-0.946689	-0.938572	-0.87539	-0.190954	-0.975044	-1.06789	0.00310713	-0.87573	-0.118476	-0.925458	-0.649977	-0.407682	-0.920061	-0.960072	-0.963124	-0.369895	-0.899965	-0.795703	-0.725803	0.25217	-0.801865	-1.12543	-0.380391	-1.0604	-0.530661	-0.0208318	-1.10659	-0.564013	-0.939194	-0.863888	-0.616985	-0.108217
N-acetyl-aspartyl-glutamate (NAAG)	Amino Acid	-0.401511	-0.886341	-1.26433	0.70025	-0.215553	0.913373	0.277206	-0.874008	-0.0607116	-1.06515	-1.21728	-0.833899	-1.16186	-0.486318	-0.543519	-1.30695	-0.921179	-0.876385	-1.50928	-0.592044	-0.695947	-1.38203	-0.713939	-0.984121	-0.218893	-0.725087	-0.744618	-0.863672	-0.703338	-0.844433	-0.513028	0.0478435	-1.14956	0.0944425	-0.575832	0.189227	-1.14203	-0.957682	-0.471786	-1.3065	0.282205	0.00712132	-0.891003	-0.707677	-0.934561	-0.386117	0.0200323	-0.29663
methionine sulfone	Amino Acid	-0.657988	-0.403286	-0.368885	-0.971926	1.81115	0.836107	0.145792	-0.620627	1.26117	0.924547	1.10116	-1.84605	-1.14816	0.837555	-1.40742	-0.546182	-0.0812467	-0.499501	-1.18237	-0.867573	0.392609	-0.9851	-0.23832	-0.666655	2	-1.27408	0.345554	0.441109	-0.20438	-0.498504	0.878538	-0.525273	0.155994	-1.25854	0.579307	2	-0.817517	-0.0662322	-1.47247	0.289972	-1.1313	1.43587	1.27251	0.323119	-0.83608	1.97474	1.19272	-0.887552
thyroxine	Amino Acid	0.634011	1.13493	-0.313762	-0.482591	0.149018	-0.754117	0.582995	0.256576	0.190333	0.799568	0.38026	0.923407	1.46989	0.195707	-0.178899	0.985844	0.162517	0.498262	0.580029	0.906046	1.54286	0.253423	0.771263	0.162862	2	2	0.874629	0.867109	0.0456399	0.326972	0.543605	0.147251	1.06191	-0.224839	0.980042	0.944776	0.244657	0.691128	-0.496698	1.92264	0.818505	-0.0842859	1.4198	2	1.15302	1.59245	0.294531	0.0188991
S-methylcysteine sulfoxide	Amino Acid	-1.40902	1.12114	1.19032	-1.00696	0.770134	-1.09012	-0.849322	1.21759	0.220818	-1.24315	-0.995446	-1.04193	1.80652	0.337839	-0.410689	2	-0.277306	0.302371	0.121539	0.379439	1.41268	-0.0435313	-0.962038	-0.951877	1.6273	-0.923783	1.26037	-0.379641	-0.942988	0.62358	0.108498	-0.0322873	-0.0143711	-1.22563	1.42118	-0.517299	0.0550329	0.125698	-0.675026	1.11155	-0.410232	0.344109	0.149475	0.623024	-0.0634852	0.905461	-0.687685	-0.686078
cysteine s-sulfate	Amino Acid	2	0.169832	-0.736427	-0.0347402	-0.682579	-1.03992	-1.27431	-0.0483601	0.514775	1.56526	1.12505	-0.164881	0.0507335	0.0206289	1.12525	-0.531302	0.225584	0.152908	1.76102	0.464698	0.134661	-0.12766	-1.09603	0.0274108	1.59703	-0.749236	1.31056	2	0.766713	-0.313131	0.977257	-0.426061	0.321678	1.43356	0.471476	0.323653	0.145562	-0.41674	0.624875	2	-0.442716	1.21012	0.285521	0.195583	-0.0383259	1.2983	0.399554	-0.316374
cysteine sulfinic acid	Amino Acid	2	0.0985101	-0.467617	0.421875	0.375639	0.359661	-1.52643	-0.548169	0.127048	2	-0.0655331	-0.359024	0.507527	-0.0248048	0.0418238	1.01739	1.23549	1.06722	2	-0.0467915	1.04156	0.474085	1.42255	1.44109	-0.444573	-0.191789	1.3109	1.08483	-0.491717	0.337643	1.24385	0.809798	0.726256	-1.3608	2	-0.709523	0.445441	-1.01071	0.576972	1.00828	-1.81041	0.368216	0.366348	-0.155994	1.1384	1.05104	0.347465	-0.342233
3-methyl-2-oxovalerate	Amino Acid	-0.503579	-0.239631	2	0.46419	0.982562	0.427416	0.998389	0.921959	0.622343	0.295871	-0.977461	-0.0268713	1.99944	0.789594	1.27517	0.714084	-0.0788807	0.963088	2	-0.550888	-0.177897	0.0714092	0.0693785	-0.60233	1.48904	0.0171253	0.78086	0.0771849	0.971011	-0.919653	1.63704	0.153197	0.506208	-0.15603	2	1.45883	1.84393	1.02416	-0.805317	0.931406	0.644008	-0.714199	1.13373	-0.97057	1.29354	-0.41378	-0.193132	0.147572
isoleucine	Amino Acid	-0.565263	-0.691322	0.499496	1.07816	1.57882	0.703187	1.76667	0.245034	1.14932	0.610126	-0.844342	0.0577912	0.583348	1.74839	0.88425	-0.577701	-0.480189	0.230154	1.56725	-0.309905	0.0755573	-0.650665	1.13706	0.403774	1.43357	0.17678	-0.755675	0.366066	1.00513	-0.309448	0.991216	0.644077	0.67195	0.528178	0.977739	1.08487	1.41949	0.930582	-0.0978081	0.125278	1.24569	0.45548	0.832612	-0.0346913	0.361727	0.0848874	0.953816	0.899043
leucine	Amino Acid	-0.97097	-1.27329	0.241868	0.195615	1.55457	0.216373	1.40957	-0.0129489	1.59204	-0.0605495	-0.884202	0.138572	0.324857	0.977745	1.71433	-0.290462	-0.67393	-0.192572	1.97812	-0.372509	0.456208	-0.0889939	0.726973	0.42687	1.55444	-0.161191	-0.931503	0.0897298	0.509366	0.10543	0.565346	1.04045	0.705028	-0.0643217	0.798695	1.13388	1.50157	0.651673	-1.65358	0.231863	1.4181	-0.0238742	0.483763	-1.34724	0.282002	-0.0102427	1.22084	0.271041
6-bromotryptophan	Amino Acid	-0.276067	0.869517	1.66399	-0.844182	0.879616	-1.09056	-0.315922	-1.17805	0.372384	-1.11854	-0.0504024	-0.755902	1.32576	-0.190462	0.613372	1.29945	0.588363	2	0.189002	1.40784	1.6783	0.885421	-0.573334	0.523261	1.1357	0.619676	1.86434	0.938069	-0.669241	0.741651	-0.608278	0.839692	1.36803	-0.69701	1.30799	1.21587	0.693453	0.669578	-0.651728	-0.855247	-0.173816	0.772203	0.222576	1.09302	0.651131	0.216705	0.340419	-0.569027
tryptophan	Amino Acid	0.247369	-0.83008	1.19866	-1.06794	1.11611	0.0498375	-0.506864	0.0154359	0.438274	-1.32199	-0.179059	-0.330374	1.57403	-0.620458	1.11563	0.935468	-1.07001	1.99148	1.1315	0.784655	0.526704	0.256027	0.915594	-0.467609	0.732655	0.785452	0.652833	0.138729	-0.101698	0.47998	0.11348	0.849351	1.57619	-0.650471	1.69671	0.273347	0.929362	1.28918	-1.3403	-0.606526	0.248882	0.092637	0.517478	-0.450303	1.01106	-0.172307	0.592791	-0.951316
arginine	Amino Acid	1.32475	-0.609514	0.475398	-0.261443	-0.377935	0.82401	-0.0946745	-0.304653	1.55868	-0.451726	0.122741	0.345915	0.352395	-0.0669499	0.346915	0.0656513	-0.634232	1.00403	-0.121682	0.147667	0.848026	1.55613	1.05193	-0.178863	0.648771	0.414776	-0.271379	0.636872	0.439619	0.429632	0.887261	1.5975	1.25858	0.298175	0.639713	0.582099	0.673399	-0.176193	0.459935	2	0.0429068	0.0495553	0.549208	-0.101325	0.0439691	0.440741	0.951559	-0.215023
serine	Amino Acid	-0.0960423	0.0365729	0.572713	-0.506995	-0.0054188	0.45601	0.717525	-0.455526	1.11112	-0.465507	-0.495776	0.0171154	0.223669	-0.515232	-0.23866	0.459813	-1.23112	1.42616	0.488648	-0.596656	0.874801	-0.25492	0.680469	-0.00258654	1.68651	1.12164	0.120706	1.3581	0.544511	0.622462	0.713465	1.58258	0.779329	-0.352202	0.891576	-0.385154	0.212395	0.259403	-0.695529	0.308775	0.870517	-0.359691	0.179301	-0.516891	0.361543	1.3097	0.926662	-0.33255
cystine	Amino Acid	0.277837	0.730232	0.370969	-0.0665807	0.29004	0.296633	-0.435002	-0.0803572	0.650431	0.0292903	0.424625	0.994274	0.876695	-1.27998	0.0293437	0.539972	0.0307687	0.323129	0.81691	0.70955	-0.550636	-0.988409	-0.0721846	0.303897	0.061587	0.649207	0.104424	-0.763783	0.5351	0.214358	0.32505	1.10304	0.251738	0.0596523	0.644641	0.899321	0.352298	0.150537	-0.689701	-0.441964	0.486524	-0.933704	-0.000375277	-0.712965	-0.808471	-0.646564	-0.333828	-0.888906
citrulline	Amino Acid	-1.35334	-0.789713	1.93826	-1.38771	-0.14359	0.481124	-0.615045	-0.551803	0.839841	-0.713626	-0.442284	-0.518442	1.45198	0.655353	-0.90362	0.811639	-0.332638	1.49239	0.11626	-0.815441	0.566668	-0.176319	0.693394	-0.164219	1.58698	0.0673866	-0.0768681	-1.00233	-0.685388	0.109266	-0.99529	0.296208	0.599794	-1.13076	0.355639	-0.863796	0.144362	0.528069	-0.622018	0.14418	-1.0288	-0.254878	0.0939948	-0.140777	-0.605676	-0.0641009	0.437364	-1.10768
3-methylcytidine	Nucleotide	-0.113332	-0.680608	-0.295707	0.917642	-1.13189	-0.167867	-0.731426	-0.761834	-0.30099	0.321849	-0.620914	2	-0.381796	-0.989094	-0.321392	-0.061266	-0.253538	-0.0198311	-0.903216	0.203466	-1.20518	0.00589687	2	-0.179236	0.513199	-0.58518	-0.908734	-0.488955	-0.026734	-0.771243	-0.401384	0.14135	-0.180487	1.05601	0.0323549	-1.00283	-0.09964	-0.745579	1.84265	-0.256406	-0.181067	-0.773526	-0.686683	0.573635	-0.830735	-0.00482668	-0.0352932	-0.182525
7-methylguanine	Nucleotide	-1.21799	-1.24843	0.340174	-0.277255	-0.156292	-0.919087	-0.893636	-0.241311	-0.949885	-1.29998	-0.316283	-0.284647	-0.419772	-0.10736	-0.907433	-0.72761	-0.0357823	-0.237772	-0.49137	-0.120887	-0.510548	-1.14496	-0.65171	-0.51432	-0.604175	0.474169	-0.399158	0.627328	-0.486135	0.495438	-1.1236	-1.00204	-1.03859	-0.312862	-0.712824	-0.780072	-0.639145	-0.0876047	-0.917615	-1.34994	0.653234	0.741605	0.0569627	-0.880631	-0.843624	-1.49101	0.382962	0.0189975
2'-O-methylcytidine	Nucleotide	-1.60366	-0.768804	-0.0121246	0.179084	0.606051	-0.325758	-0.180873	0.183011	-0.781379	-1.94132	-0.649683	0.198261	-0.219871	-0.369792	1.2304	0.728021	0.0902907	0.522845	0.0767409	0.296905	-0.01957	-0.154036	-0.252988	-0.222068	-0.967977	0.173577	-0.822901	-0.519861	0.909546	-0.439742	-0.311303	0.759015	-0.41795	1.09627	-0.448493	-0.198558	0.557939	-0.579575	-1.43437	-0.518297	0.615312	-0.0446228	-0.0420842	0.183114	-0.850547	-0.840143	-0.0709278	-0.267967
adenosine 3',5'-cyclic monophosphate (cAMP)	Nucleotide	-1.13154	-1.03081	-0.591721	1.78131	-0.297801	0.00466747	0.075644	-0.675082	-0.297113	-1.09698	-1.16306	0.0866057	-1.03108	0.0549799	-0.618121	-1.16027	0.620687	-1.09663	-0.269298	-1.1644	-0.138979	-0.928682	-1.06872	-0.374984	-0.257731	-0.421249	-0.182805	-0.649982	-0.852927	-0.346892	-0.504642	-0.875702	-0.286852	0.136288	-0.027295	-0.355347	-0.166877	-1.14484	-1.14665	-0.887207	-0.372492	-1.18259	-0.889191	-0.243558	-0.154083	-0.943413	-0.279551	-0.998912
adenine	Nucleotide	-0.0992674	-0.349307	-0.602368	0.152415	-1.03743	-1.65864	0.120658	-0.386713	-0.69625	-0.499688	-0.855626	0.450792	-0.387019	-0.43256	-0.246802	-0.845026	-0.865712	-0.41278	-0.00915052	0.563545	-0.136735	-0.512701	0.817799	-0.549121	-0.810514	-0.653792	-0.422897	-0.275941	-0.617474	-0.673481	-0.447032	-0.876712	-0.660737	-0.765643	-0.115147	-1.02964	-1.12441	-0.716368	0.476331	-0.477848	-0.782745	-0.377176	-0.275094	-0.201892	-0.231572	-0.945595	-1.25538	-0.177596
cytosine	Nucleotide	-0.846532	-0.875944	-0.514194	-0.851359	-0.865499	0.560438	-0.852971	-0.188585	-0.857391	0.656753	-0.892702	-0.588197	-0.91144	-0.849893	-0.861623	-0.667533	-0.152336	-0.82514	-0.867582	-0.834639	-0.920099	-0.897862	-0.908225	-0.82591	-0.851899	0.463689	-0.878532	-0.829916	-0.29612	-0.909191	-0.913608	-0.835515	-0.879648	0.459454	-0.121171	-0.875402	-0.861128	-0.681187	0.0878201	1.66657	-0.894501	-0.90556	-0.909772	-0.258537	-0.871656	-0.325753	-0.438381	-0.907188
orotidine	Nucleotide	-0.947069	-0.741595	-0.515114	0.193164	-0.467777	2	-0.789644	-0.849071	-0.779162	-0.732209	-0.616836	-0.852536	-0.901196	-0.460841	-0.750384	-1.04215	-0.407888	-0.660707	-0.828446	-0.6326	-0.673493	-0.771002	-0.909239	-0.872416	-0.559375	-0.940283	-0.19876	-0.606805	-0.975729	-0.669431	-0.893006	-0.799073	-0.786717	-0.629893	-0.692003	-0.306612	-0.89312	-0.873476	-0.38218	-1.00482	-0.857951	-0.077583	-0.795439	-0.63357	-0.93158	-0.538923	-0.775545	-0.661784
N6-succinyladenosine	Nucleotide	-0.924949	-0.957938	-0.565601	0.309688	-0.396252	-0.30902	-0.859764	-0.964809	-0.818657	-1.00513	-1.08563	-1.20482	-0.636008	-0.758106	-1.0961	-0.901295	-0.809989	-0.965915	-1.25576	-0.660725	-1.04054	-1.20126	-0.684001	-1.02209	-0.822973	-1.1194	-0.343692	-0.926224	-1.20821	-0.859921	-1.11726	-1.16464	-1.05904	-0.553239	-1.12789	-0.746406	-1.08553	-0.875636	-0.341048	-0.941332	-0.990831	-0.575841	-0.932162	-0.661294	-1.36474	-0.733533	-1.19424	-1.01887
N1-methylinosine	Nucleotide	-1.05896	-1.23448	-0.688441	0.594374	-0.376747	0.762911	-0.791813	-0.963637	-0.911093	-0.796992	-1.0189	-1.15035	-1.03924	-0.261896	-1.06027	-1.20822	-0.644682	-1.10775	-1.12893	-0.204884	-0.716726	-1.13719	-0.633663	-0.699204	-0.562735	-1.04792	-0.521331	-0.620166	-1.29765	-0.735868	-0.996702	-0.770436	-0.875465	-0.693401	-0.631842	-0.603222	-1.15333	-1.25732	0.26506	-1.043	-0.671306	-0.372156	-0.950262	-0.25088	-1.25533	-0.61261	-0.981308	-0.903581
N2,N2-dimethylguanosine	Nucleotide	-0.994949	-1.16509	-0.749045	0.852739	-0.566228	0.47379	-0.767767	-0.919521	-0.949472	-0.803467	-1.07747	-1.03628	-0.894842	-0.415203	-1.02084	-1.11337	-0.824922	-1.04351	-1.10498	-0.409859	-0.902629	-1.14986	-0.505645	-0.685695	-0.724075	-1.08205	-0.632347	-0.770349	-1.15998	-0.815481	-1.05597	-0.86848	-0.962235	-0.590616	-0.929372	-0.877543	-1.21372	-1.17447	0.0830683	-1.06226	-0.751752	-0.461205	-1.02109	-0.45384	-1.23131	-0.84519	-1.09564	-0.942215
pseudouridine	Nucleotide	-1.21882	-0.825289	-0.562468	0.342927	-0.0573122	0.359937	-0.485518	-0.950861	-0.668199	-0.544366	-1.00077	-1.0498	-1.22864	-0.0748218	-0.981121	-1.01716	-0.980309	-0.575375	-0.943212	-0.673796	-0.990444	-1.27357	-0.623077	-1.23667	-0.362544	-1.15942	0.497736	-0.743029	-1.17179	-0.735866	-0.657937	-1.09823	-1.14609	-0.563832	-0.78832	-0.442895	-1.2282	-1.1274	0.309031	-0.81479	-1.08625	-0.00130873	-0.931818	-0.750726	-1.60921	-0.609354	-1.10843	-1.10943
N6-carbamoylthreonyladenosine	Nucleotide	-1.11748	-1.13928	-0.809932	0.912712	-0.247041	0.614782	-0.73066	-0.985353	-0.84647	-0.731438	-1.09349	-1.12013	-0.998355	-0.374029	-0.968472	-1.15644	-0.795114	-0.991463	-1.11536	-0.526847	-0.946188	-1.14375	-0.757855	-0.854537	-0.532864	-1.08756	-0.364339	-0.615457	-1.16868	-0.807082	-1.04109	-0.877676	-0.913619	-0.562302	-0.783653	-0.536601	-1.17784	-1.28114	-0.0616897	-0.911133	-0.788144	-0.231818	-0.987666	-0.486622	-1.2847	-0.748469	-0.902706	-0.887924
3-(3-amino-3-carboxypropyl)uridine*	Nucleotide	-1.16261	-0.992669	-0.645109	0.648652	-0.104774	0.408371	-0.622035	-0.933298	-0.779399	-0.603722	-1.00516	-1.02268	-0.95798	-0.20161	-0.985517	-0.987072	-0.841318	-0.774791	-1.09297	-0.693576	-0.933114	-1.2553	-0.821497	-0.969371	-0.449886	-1.13769	-0.092873	-0.488954	-1.2624	-0.797755	-0.8711	-1.00311	-1.02847	-0.642189	-0.891965	-0.300685	-1.17953	-1.23428	0.0377261	-0.810898	-0.976527	-0.416793	-1.03476	-0.594827	-1.36614	-0.55906	-1.02337	-0.83728
allantoin	Nucleotide	-1.31218	-0.623702	-0.272813	0.159419	-0.322848	0.0469704	-0.953761	-0.700607	-0.392093	-0.430184	-1.0339	-0.842305	-0.35944	-0.206298	-0.709029	-0.455649	-0.312342	-0.404665	-0.427426	-0.161785	-0.0076417	-0.735294	-0.736192	-0.886483	0.00758669	-0.910976	-0.160137	-0.568789	-0.939092	-0.673978	-0.785705	-0.151136	-0.19986	-0.674697	0.107976	-0.102238	-0.168807	-0.535486	-0.0481485	-0.227607	-0.731606	0.0756952	-0.607323	-0.797359	-0.820743	-0.16596	-0.305074	-0.167905
N4-acetylcytidine	Nucleotide	-0.843024	-1.35192	-0.519456	0.512214	-0.314532	0.399871	-0.256607	-0.847552	-0.833842	0.126224	-0.95156	-1.5523	-1.17515	1.36309	-1.13018	-1.4727	-0.37404	-0.254159	-0.188833	-0.655335	-0.728132	-1.35728	0.382419	-0.860638	-0.416113	-1.22834	0.261183	-0.0245668	-1.54696	-0.387238	0.231271	-0.206926	-1.07614	-0.567769	0.0385816	-0.867399	-1.08337	-1.2889	0.53161	-0.752782	0.00259845	0.324615	-0.588666	-0.447516	-1.64879	-0.816358	-1.25761	-0.567293
5,6-dihydrouridine	Nucleotide	-0.912795	-0.612075	-0.0624727	0.312913	-0.21701	0.165291	-0.0714961	-0.658203	-0.485731	-0.145998	-0.857978	-0.956408	-1.34004	0.458134	-0.774166	-0.806356	-0.908955	-0.599314	-0.607042	-0.394148	-0.909832	-1.30282	-0.615533	-1.37498	-0.461201	-1.47345	1.18413	-0.750263	-1.12445	-0.351885	-0.251983	-1.08816	-1.10939	-0.324564	-0.369928	-0.536175	-1.17753	-0.943909	0.628192	-0.360115	-1.02579	0.179814	-0.670391	-0.784461	-1.72027	-0.693387	-1.30733	-1.06237
beta-alanine	Nucleotide	-0.0407218	-1.24055	-0.4104	0.276302	-1.00903	-0.389246	0.634187	-1.03509	-1.08233	-0.515918	-0.835512	0.675511	-0.297331	0.199267	-0.435499	-0.621843	-1.34991	-1.05368	-0.3819	-0.272388	-0.499188	-1.60606	-0.943267	-0.99446	0.401795	-0.9307	-0.447091	-1.81431	-0.61369	-0.806684	-1.53476	-0.340628	-0.380693	-1.14924	-1.1706	0.202535	-0.407246	-1.36746	-0.421665	-0.889997	-0.158552	-0.767787	-0.956772	-0.235501	0.460984	-1.17077	-0.522853	-1.13534
3-ureidopropionate	Nucleotide	-0.980501	-0.618765	-0.170252	-0.509618	-0.668294	0.271684	0.708791	-0.545812	-0.561677	-0.828273	-0.997935	0.158759	-0.868531	-0.227582	-0.745979	-1.02982	-0.990219	-0.929207	-0.936045	-0.40808	-0.954088	-0.97149	-0.0960125	-0.533211	-0.799323	-0.51597	-0.38353	-0.383041	-0.959695	-1.0199	-0.634393	-0.99497	-0.882515	-0.422683	-0.599734	-0.0760642	-1.01613	-1.00708	-0.239104	-1.00573	1.94787	-0.288625	-0.787694	-0.386993	-1.05002	-0.739567	-0.952703	-0.932223
N1-methyladenosine	Nucleotide	-0.743683	-1.06621	-0.742208	1.14716	-0.485464	-0.122473	0.79772	-1.09281	-0.761137	-0.0366951	-0.736158	-1.00148	-1.36867	0.29728	-0.682736	-1.22402	-0.511537	-1.14747	-1.00627	-0.394228	-1.22744	-0.865696	-0.111912	-0.517397	-0.0279172	-1.13998	-0.779575	-0.981081	-0.916875	-0.992709	-0.467685	-0.716775	-1.38633	0.554376	-0.735534	-0.649306	-0.767051	-1.13459	0.989155	-0.634507	-0.79475	-0.562934	-0.717394	-0.566731	-1.28572	-0.648723	-0.750927	-0.544451
N-acetyl-beta-alanine	Nucleotide	-0.778139	-1.37779	-0.399814	-0.581331	-0.756652	-0.0383449	0.100742	-0.903211	-0.420205	-0.866254	-1.15304	-0.953924	-1.24105	-0.162982	-0.542664	-0.931841	-1.04011	-1.22095	-1.08239	-0.923784	-0.554811	-1.31864	-0.0166715	-0.872332	-1.35175	-0.572577	-0.701659	-1.16872	-0.51261	-1.47031	-0.761133	-0.780186	-0.981009	-0.179684	-0.622924	1.21032	-0.931275	-1.22188	0.396623	-0.718166	-0.438905	-0.418067	-0.740445	-0.652875	-1.22688	-1.39963	-1.0103	-0.655843
uracil	Nucleotide	-0.313104	-0.615974	-0.111953	-1.18897	-0.707317	-0.275381	0.417309	-0.793685	-0.390956	-0.211438	-0.90668	0.351067	-0.701269	-0.486894	-0.958569	-0.642617	-0.78368	-0.778797	-0.379245	-0.437517	-0.496924	-0.854214	-0.60891	-1.059	-0.472711	-0.604432	-0.715235	-0.785332	-0.917529	-0.916344	-0.424042	-0.847058	-0.986839	-0.699236	-0.317023	-0.184452	-0.719115	-1.38971	-0.572396	-1.05138	-0.397347	-0.495813	-0.851536	-0.609489	-0.758607	-0.722498	0.296735	-0.647192
xanthosine	Nucleotide	-0.569717	-0.750339	-0.605828	0.736636	0.101192	0.364902	-0.718119	-0.641785	-0.363699	-0.84406	-0.984995	-0.81843	-0.547652	-0.731254	0.196383	-0.808655	-0.968987	-1.06516	-0.679385	-0.513766	-0.851946	-0.795566	0.24106	-0.907394	-0.74098	-0.731154	0.282055	-0.980416	-0.756852	-0.777345	-0.253979	-0.261274	-0.771223	-0.169049	-0.673243	-0.812673	-0.672889	-0.933735	-0.0636445	-0.823916	-1.03959	-0.413367	-0.729934	-0.595924	-0.816024	-0.398537	-0.501166	-0.661326
2'-deoxyuridine	Nucleotide	-0.843982	0.780463	0.925807	-0.207794	1.24529	-0.554328	-1.06624	0.239046	0.771779	-1.16219	0.17018	-1.23532	0.539482	0.336491	1.0751	0.502395	0.941764	0.377055	-0.431759	0.370676	-0.392323	0.492918	1.77352	1.14431	0.221233	0.844724	1.79107	0.773947	0.560429	0.648295	2	1.24648	0.0515711	0.259891	0.574057	1.3382	1.3607	1.17459	-1.18629	0.859901	-0.217623	0.825422	1.87361	1.72173	-0.0574888	0.477595	0.6098	0.266943
uridine	Nucleotide	-0.0670505	0.698286	2	-1.3533	0.447306	-0.114404	1.59598	0.263979	1.35032	0.794264	-0.302303	1.99971	1.87534	0.567372	0.640675	1.26129	-0.895172	1.30454	0.82017	-0.488458	0.0705084	0.458096	0.16504	-0.716368	0.0590205	1.41698	1.05214	0.7289	-0.118457	-0.0659733	1.52126	-0.520096	0.578912	0.823415	0.0709031	1.08517	-0.654026	-0.714502	0.469332	-0.395579	0.752485	-0.79546	0.66417	0.564121	-0.737534	0.826598	-0.37186	-1.20476
1-margaroyl-2-arachidonoyl-GPC (17:0/20:4)*	Lipid	-0.757593	0.847603	1.31964	-0.0087753	1.63423	-0.375165	-0.92149	2	0.438148	-0.216016	-0.886495	0.973003	1.25585	0.598499	0.612161	1.56146	0.522476	0.0573513	1.65104	0.0273227	-0.0726837	-1.14594	0.390376	0.765403	0.187422	-0.661507	1.83436	-0.0399816	-0.313532	1.7363	0.230746	-0.138593	0.719318	-0.992783	0.36682	-0.65273	1.2004	0.160192	-0.768532	0.341792	-0.420442	1.0559	-0.568785	1.20492	1.13208	0.55279	-0.124503	-0.358909
1-stearoyl-2-arachidonoyl-GPC (18:0/20:4)	Lipid	0.271984	0.444268	0.764908	1.69806	1.24908	-0.181372	-0.381267	0.527811	0.185766	0.415257	0.184361	0.170857	0.999607	0.597702	0.909838	1.02376	1.02568	0.75471	1.7659	-0.237541	0.609034	-0.117212	0.250543	1.24104	0.112007	-0.609664	0.898295	0.593892	0.88479	0.729592	0.130211	0.298063	0.85645	-0.286012	0.913807	-0.380139	1.37462	0.829947	-0.211006	0.578827	-0.24339	0.419567	0.661289	0.632718	0.823667	0.531963	0.357042	-0.589585
1-palmitoyl-2-arachidonoyl-GPC (16:0/20:4n6)	Lipid	0.775399	0.474531	0.317634	1.09151	1.30452	0.697382	-0.0413876	0.358724	0.186804	1.19886	-0.412961	0.290864	1.25941	0.75918	1.10228	1.10391	0.487909	0.392838	1.78577	0.105814	0.259533	-0.19055	-0.429946	0.726498	0.862909	-0.811909	1.14861	0.502885	0.497274	0.799759	0.543681	0.249259	0.794866	-0.133107	0.671122	0.27216	1.39659	0.899554	0.552312	-0.0378397	0.0618089	0.0335208	0.343254	0.562164	0.709651	0.993401	0.288517	0.102398
1-(1-enyl-stearoyl)-2-docosahexaenoyl-GPE (P-18:0/22:6)*	Lipid	1.0912	-0.027573	0.631423	-0.103439	0.689553	-0.453328	1.59371	-0.862927	1.61231	-0.548553	0.264769	0.196964	0.22185	1.48241	0.491241	0.472697	-0.186311	1.06569	2	-0.0699571	1.43228	-1.0257	-0.6318	0.622445	0.866949	-1.0277	-0.377094	-0.0540232	0.543493	-0.294408	0.349815	0.54921	1.06167	-0.221346	0.298344	0.321156	0.951844	1.42028	-1.12401	1.466	-0.846197	0.0853492	0.368371	0.218804	2	1.03177	0.511621	0.35656
1-(1-enyl-palmitoyl)-2-docosahexaenoyl-GPC (P-16:0/22:6)*	Lipid	0.435794	-0.253186	1.16309	-0.400526	1.10191	-0.58845	0.702978	-0.433623	2	-0.594246	-0.184383	-0.534787	1.45733	0.978472	-0.198667	0.659734	-0.523435	0.548379	1.78303	0.585702	1.16833	-0.878006	0.740599	0.352624	1.60587	-0.529128	-0.454989	-0.0418826	-0.215425	-0.216077	0.413482	0.157136	0.341344	-0.654145	0.727012	1.2228	0.745021	0.816361	-0.729037	0.737107	-1.22385	-0.562614	1.67717	0.257461	1.18545	0.350255	-0.297287	-0.534093
1-(1-enyl-stearoyl)-2-docosahexaenoyl-GPC (P-18:0/22:6)*	Lipid	0.0911071	0.152405	0.624403	-0.247536	1.00127	-0.68542	0.411143	-0.595461	1.89846	-0.656483	-0.168277	-0.64098	0.249012	0.940327	0.179321	0.180664	-0.0921661	0.544204	2	0.0488495	1.24532	-1.08716	-0.173417	0.900654	1.74457	-0.551459	-0.622926	-0.248696	0.24311	-0.499247	0.305742	0.384681	0.525826	-0.53898	1.02563	0.678147	0.841503	1.01468	-0.941404	0.647045	-1.53445	-0.239126	1.29007	0.49813	1.61516	0.816067	0.331565	-0.280806
1-palmitoyl-2-docosahexaenoyl-GPC (16:0/22:6)	Lipid	0.74975	0.55063	-0.0240289	1.1138	1.26466	1.2516	-0.389393	0.0681514	1.37266	0.144073	-0.599151	-0.187072	0.828813	0.73597	0.912464	0.361684	0.65241	0.0958365	1.55319	0.269536	0.11759	-0.519134	0.301194	1.04104	1.17195	-0.552304	0.13781	-0.171929	0.765737	0.61207	0.22833	0.777268	1.18048	-0.108263	1.19844	0.855276	1.44301	0.993049	-0.423044	-0.297586	-0.311471	-0.157398	0.762081	0.584763	1.00423	1.15488	0.658467	0.0106407
1-stearoyl-2-docosahexaenoyl-GPC (18:0/22:6)	Lipid	-0.530856	0.412078	0.0110564	1.86758	1.43884	0.97616	-0.880613	0.721006	1.44176	-0.994196	-0.20748	-0.783774	0.76914	0.345216	0.987113	-0.535361	0.766264	0.0610433	1.67824	-0.0076547	0.1544	-0.494756	0.816516	2	0.388629	-0.391322	-0.0416375	-0.361416	0.977715	0.525192	-0.40207	0.800081	0.879606	-0.273515	1.15652	0.194687	1.44426	0.9053	-1.0231	-0.00416721	-0.256048	0.239924	1.10884	0.727357	1.06429	0.490218	0.345266	-0.54873
1-pentadecanoyl-2-docosahexaenoyl-GPC (15:0/22:6)*	Lipid	1.0368	1.17483	-0.0303891	0.447639	0.716638	0.629367	-0.609483	0.929399	1.85042	-0.160443	-0.701592	0.574169	1.12928	-0.221443	0.445982	0.635889	0.0518992	-0.220978	1.09127	0.397147	0.163111	-1.27695	0.914904	-0.0766912	1.02142	-1.04075	0.223968	-0.472528	0.647221	1.48173	0.765469	0.594264	1.56879	-0.496576	0.796944	1.34596	1.27509	1.19824	-0.663126	-0.5825	-0.155091	-0.441378	-0.363865	0.545057	0.886748	0.443849	1.3962	-0.419974
1-oleoyl-2-docosahexaenoyl-GPC (18:1/22:6)*	Lipid	0.889836	0.740019	0.195969	0.241499	1.75976	1.47924	-0.176104	-0.142176	1.02178	0.376885	-0.684088	0.298834	-0.150451	1.03292	-0.14235	0.847021	0.335471	-0.161218	1.09026	-0.300644	-0.152775	-0.857761	1.97209	0.166319	1.01847	-0.151271	-0.231836	-0.562484	0.911043	0.589164	0.120127	0.845864	1.44921	-0.15623	0.686698	0.734184	1.10888	0.486328	-0.377983	-1.09394	-0.800234	0.668615	-0.237271	1.41339	0.811327	0.696226	1.39219	-0.509189
glycerophosphorylcholine (GPC)	Lipid	2	0.286251	0.411298	0.886348	0.531907	-1.0407	2	-1.10178	0.492128	0.723718	0.11168	2	0.912878	0.873352	0.588673	0.943276	-0.717584	1.37432	1.1247	-0.0131387	1.86932	0.34407	-0.388012	-0.0180292	-0.724957	0.313287	-0.300798	0.282884	0.468982	0.0890418	0.593396	-0.278541	0.955816	0.16715	0.547161	-0.729861	-0.606501	-0.158641	0.111745	0.808434	0.2762	1.08619	-0.202944	0.454236	1.22194	1.39546	0.580881	-0.312632
1-(1-enyl-stearoyl)-2-arachidonoyl-GPE (P-18:0/20:4)*	Lipid	1.10872	0.147271	2	0.337955	1.42828	-0.205522	2	-0.382718	0.694142	-0.350008	-0.0724384	2	1.45227	1.17035	-0.0481807	1.78311	-1.49408	1.52515	2	0.306669	1.65993	0.461257	-0.160733	-0.22219	-0.647316	0.294344	-0.610986	-0.161542	0.0491262	0.105417	0.676783	-0.667676	0.00127932	0.0547253	0.373489	-1.12322	-0.539231	0.0227232	-0.12559	0.611891	0.839204	-0.626774	-0.327034	1.12575	1.8558	-0.504279	-0.587843	-0.69787
sphingosine 1-phosphate	Lipid	1.55695	1.15965	1.47733	1.04823	0.566964	-0.0192779	2	-0.934566	-0.114612	1.25224	0.970001	2	1.40878	1.07304	0.0125435	0.842727	0.113338	1.94626	1.15306	0.60761	1.59135	1.53683	-0.931867	-0.441841	0.684208	0.140867	-0.359881	0.198521	-0.186175	-0.364004	0.637031	-0.622578	0.883318	0.658545	0.956833	-0.346484	0.107837	-0.806268	-1.00095	0.463665	1.13059	-0.0958804	-0.506932	0.57857	1.77055	-0.268859	-0.301378	-0.551014
1-stearyl-GPC (O-18:0)*	Lipid	1.7633	-0.0191946	1.17674	0.784064	0.526467	-0.652303	2	-0.413592	0.881568	0.326535	-0.0740484	2	1.15676	0.629539	-0.00694847	1.08125	-0.0664217	2	1.77557	0.271882	1.36599	0.386556	-1.18107	0.251334	0.158977	0.776107	0.0846774	0.432062	-0.062557	0.124304	0.709578	0.26172	1.22202	0.153731	1.31602	-0.685975	-0.238299	-0.0940581	0.372193	0.547352	1.0597	0.207732	0.371296	1.02582	1.62574	1.94964	0.329729	-0.0699132
1-palmityl-GPC (O-16:0)	Lipid	2	0.0932889	1.71549	-0.267847	0.62585	-0.824047	2	-0.186381	0.641476	0.298621	0.0605971	2	1.77778	0.776698	-0.266517	1.07335	-0.204918	1.98185	1.30738	0.349358	1.45082	0.632516	0.0692644	0.0600751	0.765269	0.745972	0.509112	0.782184	-0.364457	0.44316	0.477181	0.0554684	1.44825	-0.16167	1.03348	-0.164403	-0.0386714	0.1119	0.904677	0.566672	0.654	-0.207047	0.963201	0.838257	1.32772	1.94495	0.142032	-0.405853
1-oleyl-GPC (O-18:1)*	Lipid	1.92301	0.358359	1.40461	-0.253706	0.400554	-0.412422	2	-0.355145	0.38292	0.648323	-0.0432652	2	1.06352	1.34145	-0.326862	0.7886	-0.303059	1.50308	1.32887	0.586905	1.52393	0.882659	0.515102	-0.930403	0.75457	1.5542	0.440232	0.987381	-0.378122	0.161389	0.524839	0.0202319	0.962891	0.0615774	0.734295	-0.16591	-0.0745734	-0.0511803	0.772196	0.232189	0.6426	-0.0994887	0.834002	1.26447	1.2295	2	-0.159572	-0.418909
1-dihomo-linoleoyl-GPC (20:2)*	Lipid	2	0.248565	1.20708	0.627304	0.381708	-0.583286	2	-0.848246	0.610684	0.372277	0.700501	2	1.35883	0.945693	-0.300544	1.77844	-0.232938	2	1.19076	0.117124	2	0.0976269	0.41597	0.720267	-0.31443	0.96529	-0.0572327	1.17121	1.13294	0.192188	0.558056	-0.0732116	1.73263	0.481538	1.01222	-0.0786316	-0.28056	0.703307	0.591336	2	-0.0429776	0.488524	0.523474	0.738592	0.806574	1.27639	1.13572	0.0276766
1-arachidoyl-GPC (20:0)	Lipid	1.49027	0.268198	1.44764	1.00076	0.206036	-0.312509	1.43135	-0.890468	0.554549	-0.16805	0.112773	2	1.30809	1.05911	-0.128571	1.23127	0.137654	2	1.38929	-0.971262	1.66952	0.746178	1.3678	0.308187	-0.813339	1.29365	-0.525556	0.573753	0.527965	-0.0326293	0.616097	0.0544441	1.98955	-0.197083	0.908532	-0.523236	0.113017	0.315115	0.228577	0.248343	0.0615474	0.853239	-0.820929	0.846696	1.2085	1.32821	1.5975	-0.271876
1-eicosenoyl-GPC (20:1)*	Lipid	2	0.364026	1.0956	0.536137	0.415115	-0.374547	2	-0.913664	0.131315	0.481202	0.0476687	2	0.227009	1.64463	-0.0859787	0.907664	-0.304918	1.65957	1.51522	0.220169	1.45957	0.493271	1.34145	0.141522	-0.445211	1.56791	-0.159983	0.779256	0.74049	-0.0211138	0.898338	-0.115184	1.06511	0.18991	0.916551	-0.41502	-0.151148	-0.174829	0.0186062	0.666665	0.890174	0.88055	0.128239	1.47984	1.06385	1.54947	1.05864	-0.17567
1-eicosenoyl-GPE (20:1)*	Lipid	2	0.199327	0.905347	0.893093	0.479059	0.572592	2	-0.852953	0.440241	0.120328	0.622219	2	0.286763	1.61386	0.0261114	1.73508	-1.00831	1.57369	1.18057	0.0861807	2	0.44541	-0.0355369	-0.268115	-0.415029	1.00083	-0.497073	-0.291116	0.227266	-0.237872	0.763938	-0.514611	0.562562	0.210459	0.322307	-0.300839	-0.86705	0.0727659	-0.0309356	0.816024	0.418579	2	-0.854256	1.01344	0.0350967	0.961169	0.67776	-1.04065
1-(1-enyl-oleoyl)-GPE (P-18:1)*	Lipid	2	0.278871	1.77225	0.77834	0.194868	-0.324954	2	-1.05409	0.618558	1.01057	0.719445	2	0.31825	1.46016	-0.30549	0.364078	-0.545529	1.0601	2	0.553165	2	1.04944	-0.805968	-0.299997	-0.864383	0.691152	-0.69218	0.394653	-0.118177	-0.061878	0.548263	-0.647649	-0.26105	0.149166	0.589345	-1.10327	-1.1012	-0.628191	-0.848639	-0.0424051	1.43423	0.0516908	-0.840836	1.5081	1.58476	0.611676	-0.550292	-0.546606
1-(1-enyl-palmitoyl)-GPE (P-16:0)*	Lipid	2	0.247378	1.72307	0.833271	0.483564	-0.156982	2	-0.928808	0.681858	0.972944	0.94858	2	0.592025	0.961757	-0.328996	0.446006	-0.915445	1.30682	2	0.579622	1.90709	0.885303	-0.775196	-0.210456	-0.736874	0.407156	-0.606046	0.25521	0.0714847	0.0947865	0.490698	-0.552623	0.207773	0.214282	0.924392	-0.999084	-0.856381	-0.413407	-0.563025	0.316397	1.34159	0.154142	-0.52131	1.08479	1.84243	0.544382	-0.151316	-0.384574
1-(1-enyl-stearoyl)-GPE (P-18:0)*	Lipid	2	0.213355	1.67364	1.06854	0.817083	-0.169787	2	-0.954378	0.896861	0.590211	0.33668	2	0.562941	0.949173	-0.0992318	0.772192	-0.893786	1.48574	2	0.361841	1.8622	0.609058	-0.655726	-0.0191503	-0.836181	0.461435	-0.523295	0.19214	0.256546	-0.0112085	0.513737	-0.415497	0.479369	0.312549	0.91949	-0.926921	-0.835539	-0.435246	-0.604672	0.438395	1.18927	0.338918	-0.604031	1.20635	1.79014	0.861116	0.161322	-0.356317
sphingomyelin (d18:1/25:0, d19:0/24:1, d20:1/23:0, d19:1/24:0)*	Lipid	0.934907	0.0922057	0.742259	-0.226592	-0.487772	-1.52479	-0.380183	0.222866	0.656987	-0.334209	-0.415747	0.852475	-0.599232	1.12608	0.644203	2	-0.170861	1.41624	1.81728	-0.579138	1.04092	-0.476907	0.805201	-0.686513	0.930574	0.085482	0.447071	-1.05451	0.0465705	-0.160052	1.97566	0.621602	1.35193	-0.484005	0.872528	0.969269	1.85964	1.02212	0.214639	1.74162	0.119497	-0.857048	-0.327903	1.68808	0.55958	0.00305665	0.645212	-0.827684
sphingomyelin (d18:1/20:0, d16:1/22:0)*	Lipid	0.863892	0.293946	0.704745	1.10909	0.569	-0.638772	1.06607	0.301551	0.45545	0.593356	0.182223	1.80346	0.828733	0.987508	0.606912	1.37098	-0.229132	1.02772	2	0.0597803	1.51482	0.0238221	0.196508	-0.417343	0.832159	-0.214725	0.344294	0.283763	-0.161013	0.102532	1.16232	0.23261	1.03583	0.101254	0.881591	0.729736	0.940555	1.04446	0.561793	1.19953	0.015193	-1.0963	0.0959435	1.25087	0.695776	0.440247	0.689166	-0.696413
behenoyl sphingomyelin (d18:1/22:0)*	Lipid	0.901988	-0.275537	0.406929	1.73573	0.297094	-1.0282	1.03277	-0.0623	0.23099	0.813753	0.565424	1.61737	1.67235	0.915985	0.598587	1.34045	0.145	1.46905	2	-0.325565	1.30089	0.199121	-0.202572	-0.228348	0.52557	0.0236413	0.148088	0.437609	0.223109	-0.369866	1.40171	-0.00297242	1.41413	0.214488	0.789719	0.666866	0.816185	1.07848	0.344429	1.628	0.202291	-1.17971	-0.128655	0.343254	0.936724	0.587048	0.779904	-0.400282
lignoceroyl sphingomyelin (d18:1/24:0)	Lipid	0.614868	-0.360609	0.743247	0.702025	-0.0234299	-0.90186	0.232208	-0.321153	0.267145	0.667173	0.321473	0.540697	2	1.45257	0.246777	1.84646	-0.0142546	1.86185	2	-0.908795	1.74768	0.438496	-0.343854	-0.124944	0.668905	0.521288	0.199967	-0.420857	0.354537	-0.707141	1.08459	-0.0197607	1.49366	0.147775	1.11723	0.480767	1.19898	1.42113	-0.0990972	2	-0.746811	-1.16044	0.547516	-0.233426	0.686039	-0.213454	0.591105	-0.375265
tricosanoyl sphingomyelin (d18:1/23:0)*	Lipid	0.537359	-0.0867471	1.01618	0.721227	0.731513	-1.06443	0.161412	0.0837548	0.222551	0.998896	0.201059	1.12071	1.66179	1.36482	0.619368	1.86592	0.00234413	1.01969	2	-0.449026	1.59049	-0.722156	-0.00262068	-0.374253	0.946123	0.000228224	0.568769	0.0450374	0.0443564	-0.143006	1.09103	0.19063	1.62617	-0.100292	1.23222	0.028777	1.54913	1.40457	-0.442048	2	-0.998702	-1.07629	-0.0519199	0.453084	0.86023	-0.527129	0.706322	-0.635231
sphingomyelin (d18:1/20:1, d18:2/20:0)*	Lipid	0.842779	0.888687	0.868912	-0.440066	1.05621	-0.238746	0.489143	0.563307	0.507524	-0.111111	-0.155084	1.45911	0.659883	1.08483	-0.316508	0.641051	-0.0817046	0.758778	0.650931	0.214281	2	-0.0712653	0.683759	0.0867657	1.42495	-0.183682	1.3335	0.566757	-0.787161	0.715294	-0.0368313	0.0369179	0.825916	0.45488	0.955764	0.9185	0.46445	0.0279678	0.0708441	0.603067	-0.385416	-0.408013	0.148959	1.45323	0.704995	-0.230783	0.246771	-0.27003
stearoyl sphingomyelin (d18:1/18:0)	Lipid	0.497341	0.620386	0.0587854	0.737439	0.674299	-0.581865	0.577766	0.246754	0.173954	0.637611	-0.206933	1.20037	0.626374	1.02349	0.659647	-0.0385701	-0.47022	0.288096	1.01629	1.73473	1.13569	-0.0371581	-0.147675	0.278257	1.4555	0.133975	2	1.33934	-0.370781	0.823782	0.114382	0.0554208	0.832526	-0.0733173	0.718581	0.558478	0.40643	-0.188859	0.493733	0.72564	0.497939	-1.22306	0.458531	1.51408	0.754514	1.86286	0.11797	0.503741
sphingomyelin (d18:1/18:1, d18:2/18:0)	Lipid	1.77165	0.888682	-0.463741	0.731403	1.14368	0.262215	0.327459	-0.195831	0.322565	0.841088	-0.00178564	0.949975	0.414993	0.772666	0.164247	0.300055	0.100951	0.148713	0.53901	0.607096	1.84134	-0.380914	0.023756	0.394557	1.4562	-0.744931	1.39536	0.801764	-0.143177	0.590853	0.249308	0.0252822	0.414826	0.548091	1.37306	0.574286	0.225128	-0.0615842	-0.12741	0.388457	-0.243942	-0.718779	0.222993	1.07929	0.887118	1.08301	0.119923	0.162885
sphingomyelin (d18:1/17:0, d17:1/18:0, d19:1/16:0)	Lipid	1.48988	0.532565	0.298908	1.05915	0.299563	-0.374029	-0.576687	0.311966	0.593474	0.617195	-0.340303	1.53022	0.168224	0.271102	0.372097	1.44972	-0.161207	0.219099	1.42111	0.699513	0.810807	-1.17265	0.263163	-0.226107	1.65754	-0.925071	0.653956	-0.378534	0.472531	0.39213	0.914152	-0.501101	0.897533	0.0898808	1.22008	0.212269	1.07638	0.280162	-0.0767596	0.756683	-0.791583	-1.00545	-0.38351	1.45236	1.10734	1.0978	0.807335	-0.485922
sphingomyelin (d18:1/22:1, d18:2/22:0, d16:1/24:1)*	Lipid	1.19704	0.345125	0.450512	0.105808	0.962578	-0.183749	0.462817	0.242238	0.180014	0.114163	0.251134	1.2482	0.724286	0.936173	0.407133	1.39068	0.129843	0.986287	1.57329	-0.526364	1.69283	0.0130215	0.0585546	-0.475894	1.11026	-0.303769	0.324471	-0.0643383	-0.27251	-0.132714	0.773823	-0.20435	0.937147	0.534347	1.00389	1.09311	0.493055	0.809155	0.69676	0.907083	-0.233349	-0.960409	-0.245451	1.0183	0.619705	0.134309	0.510669	-0.711698
sphingomyelin (d18:2/23:0, d18:1/23:1, d17:1/24:1)*	Lipid	1.34168	0.309225	0.694594	-0.394703	0.980137	-0.623211	0.334227	0.203851	0.0734216	0.624121	-0.030008	0.797476	0.503441	1.07003	0.0189676	1.72986	-0.0775431	0.484421	1.59357	-0.253623	1.85908	-0.803854	0.632206	-0.714485	1.28982	-0.478007	0.454752	-0.288415	-0.496843	-0.0353125	0.915314	-0.215298	1.04607	0.0201712	1.14328	0.744564	0.829971	1.00882	-0.10164	1.34139	-0.857851	-0.840851	-0.508889	1.58315	0.727772	-0.464592	0.380971	-1.01104
sphingomyelin (d18:2/21:0, d16:2/23:0)*	Lipid	1.7177	0.846026	0.527963	-0.438433	1.55396	-0.504005	0.595344	0.62025	0.334131	1.04747	0.206151	1.57401	-0.208306	1.43099	0.267872	0.837802	-0.0939475	0.0756315	1.51328	0.0614078	2	-1.18474	0.687752	-0.608592	0.990884	-1.04349	0.769422	0.0142997	-0.88316	0.655079	0.986296	0.285187	0.725668	-0.290818	1.16283	0.564019	0.48066	0.145261	-0.347311	0.672592	-0.640143	-0.598044	-0.818809	1.81056	0.326508	-0.467857	0.160386	-0.89003
sphingomyelin (d18:1/21:0, d17:1/22:0, d16:1/23:0)*	Lipid	0.837009	0.288701	1.11587	-0.0129743	0.718388	-1.02873	-0.32772	0.635595	0.575806	0.101332	0.364264	0.822525	0.616311	0.628152	0.80665	2	0.0707319	0.885379	2	-0.368991	1.30655	-0.821477	0.315845	-0.863901	0.608768	-0.53954	0.355712	-0.437577	-0.278343	0.198036	1.33969	0.148027	1.15633	-0.387585	0.727653	0.0928998	1.39498	1.82295	-0.222517	2	-0.745285	-1.09021	-0.522099	0.770247	0.79704	-0.447269	0.674842	-0.834154
sphingomyelin (d18:1/19:0, d19:1/18:0)*	Lipid	1.14049	0.456521	0.820609	0.225351	0.783016	-0.627647	-0.298086	0.774514	0.807858	0.179029	0.0202012	1.08894	-0.150193	0.670744	-0.0978846	1.76799	-0.146734	0.396844	2	-0.0678206	1.38551	-1.01045	0.519389	-0.363606	0.629897	-0.669737	0.531146	-0.556075	-0.0930455	0.419725	1.17447	-0.0500726	0.54419	-0.534725	1.31545	-0.031582	0.770688	0.462235	-0.498814	1.25782	0.0420253	-0.94838	-0.126697	1.8417	1.15634	0.0452367	0.671796	-0.788884
1-stearyl-2-docosapentaenoyl-GPC (O-18:0/22:5n3)*	Lipid	0.248921	-0.100291	0.981558	-0.4767	-0.240046	-0.463728	0.955031	0.425108	0.077855	0.200598	0.349386	0.840299	0.134053	1.52148	-0.350557	0.370037	0.357831	0.922851	0.765605	0.585687	0.949784	0.277406	0.402932	-0.363798	1.85596	0.608556	0.13884	0.561457	-1.49915	-0.0360639	1.00675	-0.135008	0.0610267	-0.764773	0.875655	-0.459973	-0.336004	-0.119751	1.85508	-0.0167691	-0.253094	-1.00232	0.147681	1.91296	0.883306	2	-0.448234	-0.969829
1-stearyl-2-arachidonoyl-GPC (O-18:0/20:4)*	Lipid	-0.495097	0.0683122	2	-0.21017	0.546945	-0.830122	0.271533	0.972172	0.615513	-0.814848	0.0834887	1.14284	1.08775	0.727966	0.00344028	0.728015	0.71406	1.42266	1.00762	0.437159	0.496527	-0.302946	-0.0991142	0.313179	1.69264	0.693909	1.00212	0.837345	-1.20215	-0.00148518	0.514443	0.353094	0.462843	-0.45197	0.91783	-0.652227	0.25067	-0.352447	1.03608	0.719514	-0.118079	-0.923414	0.719346	0.647894	0.963571	1.19045	-0.812978	-0.808431
1-palmityl-2-arachidonoyl-GPC (O-16:0/20:4)*	Lipid	-0.91914	-0.371765	2	-0.644107	0.410666	-0.218302	0.772118	0.925633	0.178252	-0.612758	0.159267	0.286236	2	0.579116	-0.346462	0.887179	0.194812	1.01282	0.819947	0.630349	1.65367	0.193506	-0.00645457	0.0215297	1.59545	0.145505	0.667845	0.233258	-1.32288	-0.121962	0.310428	0.0524292	-0.0876013	-1.03998	1.05557	-0.425662	0.291744	-0.172326	1.06667	0.341328	0.177901	-0.700925	1.22364	0.329179	0.570344	1.47585	-1.51455	-1.04058
1-stearoyl-2-docosapentaenoyl-GPC (18:0/22:5n6)*	Lipid	1.70889	0.809094	0.386048	1.59603	0.55365	-1.15349	-0.934416	-0.212406	0.647597	1.85438	1.19097	-0.153419	2	-0.0760143	0.571058	-0.0484469	0.926022	1.85381	2	-0.708411	0.341526	1.07892	-0.644268	0.906132	0.576331	-0.0336466	0.166167	-0.465648	0.991262	1.14537	1.56866	0.632885	0.417558	-0.706411	1.49091	-0.328948	1.11046	-0.170273	-0.88474	2	-1.19314	0.344233	1.60029	0.506084	1.03322	0.774246	0.898227	-0.215988
1-linoleoyl-2-arachidonoyl-GPC (18:2/20:4n6)*	Lipid	2	0.125287	1.02632	0.488219	0.775708	-0.771426	0.341826	-0.625118	0.504496	0.574105	0.0512333	0.929462	1.77373	0.620506	-0.242228	2	0.433834	1.99594	1.00059	-0.643306	0.884769	0.148501	1.47789	0.241765	0.403604	-0.489781	0.105213	0.262672	0.21253	0.967443	0.461914	0.924564	2	-0.208912	0.468806	-0.210162	0.771061	2	0.785034	-0.195563	-0.805136	0.487052	-0.391677	0.32642	1.23685	0.681417	2	-0.395847
1-linoleoyl-2-docosahexaenoyl-GPC (18:2/22:6)*	Lipid	2	0.132077	1.24825	0.518435	1.17178	-0.639431	0.870285	-0.757098	0.773568	0.0887639	-0.116972	1.62472	1.80222	0.488019	-0.0233062	2	0.273731	2	1.73792	-0.235234	1.34778	0.00141821	1.36612	0.220892	0.410036	-0.287335	0.569762	0.243653	0.124509	1.09384	0.338971	0.833492	2	-0.28276	0.757942	-0.254002	0.605838	1.49445	0.234112	0.0289973	-0.69267	0.00974827	-0.110297	0.582939	1.31015	0.935042	1.53702	-0.472916
2-stearoyl-GPC (18:0)*	Lipid	2	1.17336	0.864143	1.45961	0.719987	-0.134066	-0.17597	0.118466	0.126451	0.380102	-0.142574	1.32489	1.7392	2	0.524376	1.23255	0.782869	2	1.00455	0.653032	1.09359	0.525294	1.13054	2	0.310997	1.04818	0.102421	0.464844	1.11924	0.16466	0.614153	1.21251	2	0.262063	0.484256	0.734888	0.704314	0.9709	0.827995	-0.0997915	-0.583511	2	0.542716	0.525296	0.598569	1.13469	1.12626	-0.392134
1-stearoyl-GPC (18:0)	Lipid	1.95553	0.35589	0.834494	0.686098	0.636317	-0.624619	0.172433	-0.397365	0.561545	0.863305	0.154876	0.817209	1.69084	0.593184	0.367937	1.37597	0.709891	1.95834	1.49621	-0.10711	1.20431	0.439387	0.977601	0.981882	0.172532	0.564033	0.486233	1.1013	1.25742	0.62384	0.623422	0.615728	2	0.388463	0.845856	0.259287	1.01846	1.01424	0.809064	0.639847	-0.0699319	0.444842	1.07562	0.748127	1.19643	1.53675	1.76142	-0.184708
1-palmitoyl-GPC (16:0)	Lipid	2	0.457765	0.645256	0.0830115	0.781443	-0.319441	0.277847	-0.357119	0.529821	1.38505	-0.115772	0.727033	1.74965	0.746809	0.540677	1.42275	0.499456	1.62719	1.35344	-0.00640303	0.892135	0.418825	0.591274	0.67085	0.747391	0.381944	0.848937	0.970065	0.913792	0.922734	0.920462	0.583728	1.8456	0.318154	0.756339	0.740668	0.979311	1.12677	1.14589	0.584009	0.00359272	-0.00208772	0.938639	0.653509	0.959746	1.5898	1.57737	0.239293
2-palmitoyl-GPC (16:0)*	Lipid	2	0.664479	0.608504	0.39871	0.832835	-0.113341	0.189903	-0.221524	0.169912	1.54048	-0.351818	1.2569	1.90772	1.04726	0.689891	1.52736	0.670557	1.77859	1.41986	0.378186	0.856904	0.542391	0.308418	0.492725	0.698017	0.418062	0.527088	0.526443	0.984418	0.531171	1.00071	0.369136	1.62944	0.18299	0.707438	1.00797	0.777013	1.23081	1.21768	0.156297	-0.29026	0.274808	0.724513	0.455537	1.06721	1.51131	1.42526	0.209676
1-(1-enyl-palmitoyl)-GPC (P-16:0)*	Lipid	2	0.204443	1.81499	-0.0436633	0.794355	-0.661874	0.825892	-0.278843	0.83079	-0.00811509	-1.80094e-05	0.919744	2	0.772945	-0.147121	1.5762	-0.235892	2	1.13535	0.221186	1.40743	0.331021	1.01373	0.323682	0.66808	1.07289	0.822683	0.899914	0.241354	0.849585	0.555327	0.448719	1.53575	-0.40305	0.892323	0.139949	0.258286	0.685146	1.07714	0.812778	-0.355307	-0.17108	1.42511	0.702419	0.925141	1.02511	0.918861	-0.050812
1-(1-enyl-stearoyl)-GPC (P-18:0)*	Lipid	2	0.395463	2	-0.415415	0.733101	-0.836518	0.251197	-0.497694	1.55404	-0.147617	-0.609622	1.16357	2	-0.067351	0.292348	1.49195	-0.304613	2	1.97776	-0.00217655	0.74482	0.173012	1.075	0.913199	0.503509	1.0184	1.15555	-0.954763	0.363975	0.241508	0.233635	0.15382	2	-0.631237	1.05661	-0.0202384	0.353709	0.832593	1.20789	-0.637958	-0.770892	0.882485	0.92961	0.539535	0.858408	1.5413	0.813408	-0.637605
2-docosahexaenoyl-GPC (22:6)*	Lipid	1.68302	0.588712	0.314735	0.588658	0.694112	0.32868	-0.298172	-0.506482	1.24927	-0.355582	0.49099	0.169574	0.939416	0.378163	0.735427	1.20719	0.00238945	1.30704	1.48283	0.743775	2	-0.221206	0.0446964	1.47691	0.54158	0.0363388	0.434153	0.474115	1.19703	0.350047	0.337033	0.231414	1.43329	-0.120521	1.28117	0.218925	0.0267388	1.02446	0.360077	2	-0.905443	0.847255	0.76016	0.238782	0.394664	1.63445	1.01498	-0.0797353
1-docosahexaenoyl-GPC (22:6)*	Lipid	1.82571	0.207996	0.536641	0.0692848	0.41667	-0.0594817	-0.121852	-0.638215	1.62944	-0.587097	0.849072	-0.161854	1.04783	0.175364	0.0489055	1.50517	-0.288952	1.13932	1.03425	0.315292	2	-0.238411	0.43076	1.50964	0.406312	-0.178135	0.788218	1.06532	0.769382	0.394664	0.257456	0.32966	1.54755	-0.15708	1.01274	-0.0726681	-0.0306106	1.0208	0.629346	2	-0.69413	0.964868	0.84919	0.347661	0.386388	1.58209	1.00144	0.152768
1-adrenoyl-GPC (22:4)*	Lipid	1.54614	0.491067	1.36125	0.398928	0.408274	-0.917535	0.940032	-0.945536	0.280524	-0.240614	1.18046	2	2	0.519606	0.185491	2	-0.458639	1.9272	1.45442	0.340472	2	0.601056	-0.295874	0.500383	0.186259	0.372172	0.631957	1.40232	0.880557	0.424829	1.08234	0.0767677	0.59763	-0.431408	1.32929	-0.68562	-0.482217	0.650786	1.07677	2	0.0813053	0.202907	0.511173	0.508422	0.127359	1.54106	0.670279	0.245517
1-arachidonoyl-GPC (20:4n6)*	Lipid	2	0.222098	1.18957	0.105939	0.790679	-0.669601	0.0942544	-0.511463	0.705104	0.0730752	0.794016	0.630446	1.70613	0.409514	0.283119	2	-0.249321	1.97516	1.58599	0.247289	2	0.110125	0.392241	1.10314	0.15807	0.0665604	1.90297	1.71707	0.569772	0.770879	0.604562	0.175966	1.62471	-0.237627	0.884811	-0.281728	0.17948	0.909542	1.35326	2	-0.39652	0.586639	0.404134	0.419451	0.336931	1.70003	0.911344	0.106456
2-arachidonoyl-GPC (20:4)*	Lipid	2	0.54525	1.1075	0.653496	1.12689	-0.301624	0.045393	-0.447735	0.36012	0.460924	0.419377	1.18094	1.56852	0.805488	0.843991	2	0.0149612	2	1.97524	0.635959	2	0.24747	-0.00536598	0.9978	0.200143	0.166116	1.50345	0.939758	0.894069	0.585585	0.660855	-0.130283	1.43436	-0.278744	0.916998	-0.147014	0.0556578	1.01736	1.20409	2	-0.60031	0.554595	0.291416	0.367118	0.327698	1.61582	0.664836	-0.0809985
3beta-hydroxy-5-cholestenoate	Lipid	-0.79259	-0.794678	0.664851	2	0.0296841	-0.337282	-1.34913	1.17743	0.265321	-1.09557	-0.305617	-0.838265	0.216588	-0.886127	-0.126189	-0.0808891	1.3748	0.961557	0.388361	0.656249	0.965916	1.51092	-1.45576	0.42406	-0.12688	-0.364612	1.02991	0.942672	-0.239129	1.52564	-0.271047	1.16281	0.203353	-0.870547	1.20747	-0.64478	0.783592	0.282756	-1.45361	0.557962	-0.365704	-0.00313759	0.174367	1.19391	0.293839	-0.161137	0.724666	-1.03868
oleoylcholine	Lipid	0.512687	0.463464	0.229315	-0.0180486	-0.689946	0.367262	-0.075179	-0.707588	0.0810031	-0.490074	-0.173691	1.33632	-0.639028	-0.561925	0.614525	-0.706192	-0.44653	1.0891	1.10487	2	0.0476408	1.85808	-0.68008	1.64602	-0.686756	0.799175	-0.341492	1.51869	2	0.715253	1.47362	0.176266	0.953321	0.0680756	2	0.182984	-0.750296	1.21535	1.31305	0.593715	0.420802	1.07294	-0.0671015	-0.358897	0.222839	2	1.00289	1.77383
palmitoylcholine	Lipid	0.699072	0.623009	0.525206	0.0560785	-0.469681	0.238934	-0.141751	-0.535968	0.246075	-0.291533	0.00185269	1.12342	-0.518231	-0.789134	0.791651	-0.789109	-0.383669	1.30274	1.26903	2	0.126889	1.73363	-0.748957	1.75967	-0.752525	0.802296	-0.0295815	1.54359	2	0.887023	1.33298	0.361529	1.28317	0.230593	2	0.248686	-0.798742	1.1249	1.42121	0.42625	0.381168	0.772668	0.00760726	-0.389292	0.396473	2	1.08873	1.70508
linoleoylcholine*	Lipid	0.674186	0.572849	0.527623	0.250082	-0.538615	-0.0229755	-0.383243	-0.686055	0.157016	-0.214977	0.00663994	0.989726	-0.686501	-0.629996	0.631856	-0.726056	-0.328587	1.2578	0.98808	2	-0.00297777	1.26393	-0.637672	1.93354	-0.660305	0.652745	-0.265621	1.77408	2	0.733459	1.30451	0.394608	1.29552	0.385069	2	0.292837	-0.71655	1.02397	1.54851	0.17945	0.0911485	0.817514	0.058508	-0.444662	0.713828	2	1.35216	1.70901
arachidonoylcholine	Lipid	0.203739	0.719209	1.05463	0.0452742	-0.350482	0.109344	-0.447039	-0.531575	0.141445	-0.331	-0.209497	1.39096	-0.502756	-0.608024	0.942512	-0.669889	-0.412826	1.71865	1.95737	2	0.134909	1.85488	-0.689883	2	-0.738572	0.760884	0.202329	1.76241	2	1.28632	1.19492	0.0950094	1.38603	-0.098488	2	0.0536802	-0.692435	1.32144	1.25061	0.607549	0.268943	0.872227	0.077209	-0.326822	0.540776	2	0.849022	1.43686
stearoylcholine*	Lipid	-0.00857776	0.486023	0.502126	0.0556169	-0.637875	-0.23742	-0.430406	-0.563619	0.0988695	-0.626215	-0.126246	0.985209	-0.566853	-0.539707	0.468637	-0.596384	-0.54593	1.49192	1.35599	2	-0.175804	1.83618	-0.59081	1.94495	-0.59613	0.748794	-0.347455	1.82084	2	0.644156	0.902476	0.0574633	1.28065	-0.0605254	2	-0.0915389	-0.592463	1.05221	1.07294	0.398104	0.155288	0.462604	-0.0436459	-0.538929	0.145339	2	1.18893	1.37699
behenoyl dihydrosphingomyelin (d18:0/22:0)*	Lipid	0.628843	-0.380304	0.783777	1.08698	0.190501	-1.23535	0.373934	-0.472173	-0.496628	0.798822	0.58622	1.43902	2	0.198572	0.670176	0.965522	-0.871908	2	2	0.902682	1.79939	0.264491	-1.32347	-0.0332901	-0.250915	1.48634	-0.354102	-0.276649	-0.209568	0.550102	1.11609	-0.377136	0.64375	-0.484546	1.48943	-0.192764	0.917667	1.10322	-0.703657	2	0.427092	-1.27691	1.5701	0.105932	0.467536	-0.586198	-0.624332	-0.321822
sphingomyelin (d18:0/20:0, d16:0/22:0)*	Lipid	0.915933	-0.214983	0.726614	1.18695	0.303098	-1.17963	1.46879	-0.525169	-0.554815	0.876736	0.135496	2	2	0.52566	0.361969	1.33679	-0.97286	1.38592	2	1.47622	1.92182	-0.040064	-1.02558	-0.238309	-0.085169	1.04906	0.337644	-0.0305386	-0.672689	1.1499	1.38172	-0.239524	0.450813	-0.407553	1.39737	0.186342	0.791817	0.851529	-0.415611	1.87066	0.836128	-1.24924	1.89962	1.25685	0.214406	-0.336713	-0.779646	-0.490053
palmitoyl dihydrosphingomyelin (d18:0/16:0)*	Lipid	0.926447	-0.929335	0.0549825	0.44941	-0.462131	-0.433229	-0.100213	-0.770661	-0.95933	1.25179	-0.150378	0.700814	0.552277	1.05146	-0.348811	0.384318	-0.903442	1.08853	1.52266	0.843178	1.20168	-0.5117	-0.45733	-0.288407	0.899124	0.824123	0.254297	-0.0409135	-0.13684	-0.351688	1.68577	-0.400103	0.250796	-0.131897	1.69892	0.50272	0.127262	0.0401899	0.248333	0.844104	-0.064022	-1.58094	1.86739	0.773492	-0.131377	-0.165802	-0.0677784	0.494418
sphingomyelin (d18:0/18:0, d19:0/17:0)*	Lipid	0.495034	-0.0519466	-0.407681	1.76267	-0.0562233	-0.881122	0.396572	-0.54232	-1.10977	1.66419	-0.14491	1.21924	1.18213	0.463958	0.359975	0.136712	-0.935114	0.919618	2	2	1.23087	-0.671641	-1.00514	0.239373	0.646831	0.814271	1.31189	0.49144	-0.189349	0.99689	1.44297	-0.342133	0.555398	-0.207456	1.69543	0.465224	0.384649	0.1757	-0.344202	0.96183	0.844753	-1.49238	2	1.3908	-0.00673859	0.390036	-0.716812	0.252054
sphingomyelin (d18:2/14:0, d18:1/14:1)*	Lipid	1.99838	0.669419	-0.479643	-0.923374	-0.096573	-0.644421	-0.129839	-0.653807	-0.676599	1.48726	1.4139	-0.172445	-0.295003	1.13379	-0.345209	1.69146	0.0809902	0.665959	0.397362	-0.292892	2	-0.467326	0.274904	-1.0903	0.759092	-1.689	-0.242039	-0.411114	-0.443098	0.0962225	0.97933	-0.430317	0.00353953	-0.585308	0.891881	0.687218	0.143339	1.06331	0.139289	0.581951	-1.12975	-1.08866	-0.319067	0.450302	-0.0771499	-0.685344	0.31129	-0.698809
sphingomyelin (d17:1/14:0, d16:1/15:0)*	Lipid	1.49929	0.76271	0.129141	-0.758937	-1.00092	-0.348786	-0.679377	0.249938	-0.499613	-0.0908602	0.383615	0.280928	-0.593623	0.742966	-0.134098	2	-0.116246	-0.0517728	0.465297	-0.105871	1.03154	-0.778411	0.684103	-1.51781	0.539741	-1.72038	-0.204502	-1.40957	0.156536	0.061245	1.48279	-0.617223	0.177471	-0.962904	0.43441	1.13565	0.67279	1.42256	0.0339516	0.853549	-0.825642	-1.52013	-1.59466	1.44981	0.816461	-0.556702	0.776301	-0.905041
1-palmitoyl-2-eicosapentaenoyl-GPC (16:0/20:5)*	Lipid	0.401067	-0.507863	-0.749196	0.558531	0.230147	1.07166	0.107835	0.167999	0.94989	0.662916	0.151545	0.835812	1.57282	0.435372	0.195955	1.67323	-0.0128069	-0.178719	0.824911	0.300023	-0.0162501	1.14113	0.0113578	-0.253752	0.0747657	-1.19545	0.302878	-0.174437	0.291368	0.448233	0.37305	0.0114737	2	-0.342841	-0.0288643	0.32873	0.990482	2	0.509877	-0.293378	0.258037	-0.120868	-0.31979	-0.267607	0.207811	-0.0133722	2	-0.411006
1-pentadecanoyl-2-arachidonoyl-GPC (15:0/20:4)*	Lipid	0.857553	0.767768	0.589738	0.20701	0.700723	-0.251274	-0.389865	1.44004	0.6318	0.838594	-0.519074	1.73839	1.71178	-0.0766334	0.54649	2	-0.02391	0.0858736	1.83771	0.329579	0.311424	-0.994376	0.451654	-0.370148	0.509739	-1.29809	1.31045	-0.284093	-0.254885	2	1.29002	0.230909	0.884822	-0.682793	0.35388	0.69336	1.09851	1.00217	0.264094	0.0639035	0.0412215	0.177532	-1.11169	0.977265	0.669705	0.00849124	0.968008	-0.352841
1-myristoyl-2-arachidonoyl-GPC (14:0/20:4)*	Lipid	1.95743	0.083735	-0.396897	0.503105	-0.121336	-0.239265	0.158126	0.324175	-0.0361249	1.33114	-0.308956	1.701	2	-0.074781	0.0683165	2	-0.266966	0.868025	1.10828	-0.415295	0.848901	0.127186	0.994204	-0.19764	0.0865638	-1.11908	0.444792	-0.354595	0.266849	1.33744	0.824033	0.587338	2	-0.490762	-0.133338	0.464114	0.30299	2	0.841327	-0.255788	-0.31154	0.110592	-0.811164	0.0427636	-0.0172431	-0.0985841	1.10821	-0.468636
sphingomyelin (d18:2/16:0, d18:1/16:1)*	Lipid	2	0.0690469	-0.990199	0.358108	0.668179	0.513637	0.2566	-1.27017	-0.461985	1.60357	0.101016	0.295806	-0.161944	1.52895	0.198581	0.161438	0.0952849	0.351493	0.610942	-0.727943	1.21985	-1.03094	0.400959	-0.620737	2	-1.3253	0.101405	0.138497	-0.360476	-0.597359	0.639787	0.0794201	-0.203423	0.848353	1.5348	0.732397	-0.247427	-0.271102	0.752553	-0.105991	-0.996431	-1.12938	0.0050939	0.131224	0.0102491	0.371167	-0.116223	0.0406702
sphingomyelin (d17:1/16:0, d18:1/15:0, d16:1/17:0)*	Lipid	1.2357	0.0451772	-0.11463	0.232198	-0.385206	-0.183069	-0.576175	-0.0481719	0.17706	0.254689	-0.163759	0.356568	-0.684214	0.869028	0.492078	1.34063	-0.354858	0.0710837	1.40115	-0.22786	0.076398	-1.37949	0.998599	-1.31178	1.5768	-1.12079	0.247445	-1.04723	0.259724	-0.472394	1.5948	-0.26586	0.242296	0.11222	0.918396	1.05797	0.57876	0.4285	0.546182	0.777191	-0.908819	-1.51633	-0.944169	1.38768	0.604962	0.287563	0.387318	-0.500283
sphingomyelin (d17:2/16:0, d18:2/15:0)*	Lipid	2	0.825355	-0.575734	0.248471	0.179563	-0.600247	-0.579105	-0.373196	0.157271	1.16733	0.201475	-0.114688	-1.23227	0.702205	0.462695	0.512144	-0.347393	0.357527	0.905713	-0.578744	0.812911	-1.27584	0.614902	-1.33025	1.71514	-1.73562	0.205302	-0.912051	-0.235136	0.00194537	1.30233	-0.0745587	0.479043	-0.290178	0.9918	0.699051	-0.0992691	0.380815	0.130997	0.374642	-1.06864	-0.797579	-1.27527	0.760476	0.397214	-0.442964	0.27914	-0.0750638
palmitoyl sphingomyelin (d18:1/16:0)	Lipid	0.79016	-0.597155	-0.127103	0.276821	-0.364756	0.106884	0.931481	-0.704987	-0.566443	0.620605	-0.224792	1.06972	-0.226637	1.49995	0.105815	-0.0242216	-0.629886	0.524306	0.873634	0.0674437	0.816329	-0.363801	0.178754	-0.762216	1.7293	0.820393	0.606924	0.843682	-0.234204	-0.961697	1.26458	-0.405273	0.15485	0.306099	1.24194	0.318076	-0.259317	-0.378499	1.10308	1.01964	-0.618972	-2	0.249618	0.917688	0.174952	1.30982	-0.169036	0.0413014
sphingomyelin (d18:1/24:1, d18:2/24:0)*	Lipid	0.923289	-0.233605	0.105144	0.524872	-0.244513	-0.289715	1.81373	-0.541169	-0.74325	1.68051	-0.342217	1.00982	0.40117	1.74777	-0.626991	0.79789	-0.895204	0.427582	1.20393	0.211783	1.37205	0.556802	0.306239	-0.570723	1.30028	0.751538	0.155947	0.305914	-0.213534	-0.696945	1.01246	-0.459074	0.327798	0.362693	0.994213	1.71431	0.125844	-0.336059	0.921787	0.137853	0.251336	-0.781627	0.37554	1.57883	-0.0361371	0.837568	-0.175719	-0.778108
sphingomyelin (d18:2/24:1, d18:1/24:2)*	Lipid	1.4526	0.116527	0.0931552	0.0288322	0.664223	0.240222	1.50894	0.0116994	-0.806142	1.5391	-0.366837	0.896369	0.0812896	1.74077	-0.757879	0.536573	-0.496981	0.406834	0.469899	-0.187253	1.83853	-0.12615	0.0944373	-0.3825	2	-0.0685107	0.267481	0.857403	-0.599913	-0.270856	0.159866	-0.602912	0.0658194	1.05865	1.37084	1.98328	-0.321081	-0.590502	1.05697	-0.582008	-0.254038	-0.57932	0.112872	1.40401	0.16715	0.630306	-0.388238	-0.665476
sphingomyelin (d18:1/20:2, d18:2/20:1, d16:1/22:2)*	Lipid	0.784736	0.650422	-0.299456	-0.0707433	0.13247	-0.526335	0.279011	0.286477	-0.721858	0.327007	-0.552579	0.906306	-1.13966	1.9032	0.322692	0.0781012	-0.188352	0.607367	0.301139	1.04283	2	-0.984357	-0.521782	-0.42989	1.13115	-0.614899	1.99822	0.912075	0.548371	0.806387	0.170161	-0.873407	-0.83126	1.15178	1.34562	1.44647	-0.246219	-0.445493	-0.42122	0.203992	-0.816596	-1.04547	-0.306263	1.65965	0.199822	0.174646	-0.355231	-0.0325287
sphingomyelin (d18:2/18:1)*	Lipid	2	0.457971	-0.674876	0.720701	-0.0363383	-0.575078	0.489162	-0.62321	-0.0642475	1.88577	0.184023	1.04429	-0.332498	1.77214	-0.184988	0.566218	0.523111	0.545677	0.867292	0.20794	1.98283	-1.19521	0.652901	0.00202204	1.14087	-1.15216	1.08541	1.00004	0.11627	0.608003	0.740921	0.281921	0.550771	0.502095	0.754879	1.25524	0.719925	0.486474	-0.239519	0.253018	-1.11128	-0.332131	-0.737653	1.0292	1.24762	0.671982	0.490447	0.487818
sphingomyelin (d18:2/24:2)*	Lipid	1.43228	0.415974	0.458357	-0.201119	1.12505	-0.50361	0.445506	1.06314	-0.708125	1.25527	-0.0351876	0.472951	0.3401	1.5922	-0.96347	-0.15667	0.222519	1.07828	-0.187083	-0.23157	2	-1.22452	-0.235707	-0.0403845	2	-0.206957	0.78402	1.44498	-0.640576	0.72032	-0.46007	-0.690539	0.441598	1.35531	1.61428	1.61983	-0.261463	-0.485982	0.694562	-0.371123	-0.998408	-0.825922	0.297748	0.938728	0.689053	0.101494	-0.356286	-0.49061
sphingomyelin (d18:1/22:2, d18:2/22:1, d16:1/24:2)*	Lipid	0.730243	0.584763	0.41201	-0.408275	0.351445	-0.841752	0.811627	1.30792	-0.804699	0.663553	0.372438	1.10826	-0.862493	1.60669	0.14963	0.13342	-0.377371	0.774708	0.84732	0.09832	1.78014	-1.21969	-0.0968524	-0.363942	1.1409	-0.13288	1.63141	0.988701	0.0749887	1.10708	0.125224	-0.334388	0.532155	1.40246	0.986499	1.83741	0.072047	-0.495887	0.707806	-0.0242545	-0.612322	-1.08753	-0.497268	1.97062	0.385546	-0.144497	-0.243472	-0.42485
sphingomyelin (d18:2/23:1)*	Lipid	1.6253	0.612219	0.280584	-0.214616	0.642948	-0.561602	1.29547	0.939484	-0.624164	1.83549	-0.154371	1.15978	-0.424829	1.63219	-0.109914	0.795072	-0.485523	0.0542196	1.00962	0.280383	1.52237	-1.23155	0.626419	-1.06417	1.46241	-0.874007	0.778506	0.237636	-0.864192	0.70618	0.794233	-0.207182	0.249532	-0.0377093	1.21872	1.64057	0.280075	-0.286628	0.259554	0.163505	-0.44229	-0.656614	-1.04813	2	0.201785	-0.215474	-0.365814	-0.974612
beta-sitosterol	Lipid	1.3344	-1.35763	-0.234064	2	-0.950433	-0.299195	-0.771315	-0.433255	0.370398	0.498587	0.998836	0.158822	0.012191	-0.549752	0.077712	-0.515376	0.372947	0.547358	0.276227	-0.571872	-0.566269	-1.12669	0.203551	0.748174	-0.314136	-0.400382	-0.552302	-0.327122	1.76464	-0.739227	0.0539	0.822371	0.434608	-0.760327	0.220782	-0.695762	0.547695	0.231214	0.235988	1.04349	-0.363134	0.421428	0.135659	0.101708	0.428643	1.19084	1.41312	0.782155
1,2-dilinoleoyl-GPC (18:2/18:2)	Lipid	2	-0.242976	0.797828	1.06284	0.292527	-1.3684	-0.0115958	-1.2034	-0.229267	1.12353	0.218088	-0.649811	0.398132	-0.0545464	-0.848034	1.83095	0.709253	1.54384	-0.248128	-0.937678	0.405087	-0.569634	1.65238	0.588269	0.00500355	-0.885409	-1.00828	-0.0108578	1.18038	-0.0293131	0.00985138	1.09004	1.73098	0.508167	-0.0245432	-0.455907	0.491584	1.09734	1.27748	-0.948042	-1.34254	1.29913	-0.421178	-0.178078	0.867318	0.354538	2	-0.0499657
1-linoleoyl-2-linolenoyl-GPC (18:2/18:3)*	Lipid	2	-0.382881	0.0273077	1.00526	0.363675	-1.10229	-0.350126	-0.875772	-0.274091	0.404786	0.348581	-0.543807	0.0346714	-0.400866	-0.992687	1.18634	0.814491	1.06147	-0.608829	-0.852334	0.153025	-0.553594	1.43748	0.855903	-0.0295359	-1.17431	-1.12555	-0.12779	1.38923	-0.00636738	0.0875714	1.03465	1.54044	0.06881	-0.121363	-0.47968	0.386635	1.09773	1.03679	-0.634474	-0.625974	1.7783	-0.645716	-0.667878	0.697491	0.154858	1.92565	0.0721541
1-stearyl-2-oleoyl-GPE (O-18:0/18:1)*	Lipid	2	-0.0566391	0.344002	0.624254	-0.068593	-0.572367	0.621512	-1.32072	0.454874	1.31113	1.17496	-0.299326	-0.674788	0.759955	0.0539645	0.605764	0.46732	1.43047	0.849079	-0.258328	1.12233	-0.282196	-0.0752987	0.92126	0.615454	-0.545155	-1.30664	0.00725353	1.00607	0.215398	1.33059	1.0736	0.573374	-0.634865	0.643089	-0.174615	1.14768	1.39854	-1.12691	1.99096	-1.11283	0.830248	-0.480536	0.207054	1.5718	1.72618	1.14498	0.93707
1-(1-enyl-stearoyl)-2-oleoyl-GPE (P-18:0/18:1)	Lipid	2	-0.250409	0.71618	0.197444	-0.213753	-0.867133	2	-1.20228	0.565053	0.563376	0.772568	1.5247	-0.240953	0.977716	-0.239731	1.61326	-0.331739	1.07322	1.2036	-0.500213	1.0334	-0.303264	-0.0496143	0.36762	0.0908845	-0.386778	-1.37425	-0.481367	1.05858	-0.594968	0.945518	0.733391	0.480574	-0.221593	0.0655861	-0.493934	0.637178	1.23344	-0.33186	1.43092	-0.634045	0.688968	-0.566171	0.255878	1.42259	0.932939	0.561038	0.251651
1-(1-enyl-palmitoyl)-2-oleoyl-GPE (P-16:0/18:1)*	Lipid	2	-0.152474	0.434765	0.14123	-0.654998	-1.1718	2	-1.10543	0.308895	0.904363	1.28342	1.1506	-0.211039	0.880881	-0.105265	1.07855	0.0803151	1.30883	0.818342	-0.209304	1.542	-0.0237145	-0.226023	0.668751	0.215817	-0.82283	-1.34606	-0.235021	0.855414	0.148165	0.945984	0.887219	0.731525	-0.41574	0.408855	-0.269369	0.816035	1.22613	-0.662941	1.50208	-0.450132	1.22154	-0.58777	5.87428e-05	1.80282	1.467	0.855727	0.886113
1-arachidonoyl-GPI (20:4)*	Lipid	0.686019	-0.463508	0.402534	0.92473	1.22268	-0.16712	0.503693	-0.875283	-0.372413	0.177037	0.831846	1.15619	0.769664	0.0592302	0.348956	2	-0.458742	-0.150737	1.16499	-0.643509	2	-0.914867	0.271319	0.725425	-0.720748	-0.106099	1.40259	0.868994	0.402705	-0.317554	0.794432	-0.668286	0.4242	0.448007	0.79839	0.695566	-0.878661	0.329616	1.01917	2	0.838282	0.0179752	1.06661	1.20066	-0.644959	0.136389	0.631905	-0.370332
1-linoleoyl-GPI (18:2)*	Lipid	1.15108	-1.08448	0.493081	1.53007	1.00179	-0.667988	0.396584	-0.801852	-0.57322	0.877443	0.832501	0.733008	1.01068	-0.304151	-0.0745513	1.8838	-0.358105	-0.164584	-0.140691	-0.99582	2	-1.51104	0.472525	0.987874	-0.512649	-0.453323	0.153985	0.547217	0.683227	-0.2918	0.393005	-0.554164	0.395973	0.62953	0.624946	0.836074	-0.224838	1.17151	0.821734	2	-0.662035	-0.269979	0.364789	-0.191113	-0.221398	0.00840617	1.25643	-0.452611
2-oleoyl-GPE (18:1)*	Lipid	2	-0.350219	-0.0125093	0.0789024	0.405828	-0.0968159	1.70451	-1.14434	0.267531	0.749478	0.534007	1.87202	0.421261	0.691374	-0.449525	2	-0.247654	1.42469	0.181912	-1.05593	2	-0.374299	1.27144	0.238158	0.179136	-0.0784279	-1.113	-0.239232	0.409931	-0.0204643	0.474288	0.108548	0.394764	0.140917	0.0112116	-1.10534	-0.500453	0.745599	1.3652	2	-0.464548	2	-0.141713	0.204234	-0.113305	1.12639	1.24305	-0.23676
1-oleoyl-GPE (18:1)	Lipid	2	-0.448267	-0.192744	-0.147735	0.0742163	-0.265329	1.81613	-0.945101	0.342892	0.529911	0.757898	1.44053	0.4593	0.352243	-0.592296	2	-0.546699	1.09282	0.240316	-0.786451	2	-0.253264	1.39134	0.254673	-0.0543182	-0.327438	-0.10923	0.1203	0.649291	0.0406621	0.575027	0.100876	0.611475	0.172324	0.0763576	-0.485913	-0.504189	0.72982	1.57379	2	-0.269396	2	0.0855962	0.305062	-0.132478	1.3219	1.25569	-0.0279399
1-oleoyl-GPC (18:1)	Lipid	2	0.0726964	0.51561	-0.0888155	0.352213	-0.54334	0.858429	-0.910398	0.498549	0.50647	0.408661	0.829206	1.27396	0.71308	-0.253389	1.81796	-0.150246	1.97929	0.628894	0.0373913	2	0.419832	1.4519	0.421895	0.069205	0.464074	0.487467	0.722094	1.10339	0.473701	1.07663	0.40165	1.28625	0.124914	0.589932	0.120694	-0.0128696	0.796675	1.2356	2	-0.203559	1.15648	0.51256	0.486036	0.285758	1.63066	1.75182	0.349312
2-oleoyl-GPC (18:1)*	Lipid	2	0.417148	0.357625	0.382376	0.321308	-0.101844	0.742917	-0.852005	0.0825318	0.664008	0.00814606	1.4015	1.24381	1.03951	-0.025817	1.93638	-0.00626362	1.92491	0.622704	0.593964	2	0.577336	0.879529	0.184189	0.0519794	0.32641	0.123525	0.236678	1.40517	-0.0747846	1.20223	0.221928	0.872269	0.0586531	0.565786	0.432658	-0.205742	0.89461	1.14866	1.99997	-0.466821	1.30111	0.186184	0.168567	0.390537	1.50778	1.35032	0.436969
1-linolenoyl-GPC (18:3)*	Lipid	2	-0.241381	0.511271	0.127236	0.0836445	-0.430264	0.433258	-0.895453	0.321375	0.0834293	1.42903	0.552182	1.90868	-0.111032	-0.549394	1.50437	-0.109151	2	-0.0764693	-0.320697	2	0.497489	1.83006	0.492927	-0.0856418	-0.467731	0.71455	0.520123	0.895506	0.311168	0.438687	0.605029	1.69944	-0.0750521	0.230686	0.102838	-0.0930995	1.05464	1.72835	2	-0.979047	1.46265	0.188305	-0.485646	0.324206	0.898243	2	0.0369837
1-linoleoyl-GPC (18:2)	Lipid	2	-0.0341855	1.13217	0.27919	0.2899	-0.646109	0.131055	-0.893685	0.761866	0.169984	1.31305	0.0103342	1.34785	0.00287797	-0.168873	1.75978	-0.23304	2	0.243893	0.0429862	2	-0.125718	1.21757	0.808501	0.0373538	0.0375162	0.751165	1.16164	1.02357	0.269895	0.659336	0.461187	1.72045	0.510855	0.900226	0.0979703	-0.109672	0.564179	1.81942	2	-0.691028	0.900079	0.53031	0.138328	0.114517	1.28127	1.91145	0.245623
2-linoleoyl-GPC (18:2)*	Lipid	2	0.263639	0.949018	0.949579	0.415355	-0.350363	0.0610979	-0.966726	0.358351	0.568677	0.990153	0.355593	1.11721	0.358557	0.264373	1.70175	-0.0388295	2	0.459907	0.460998	2	-0.18566	0.702655	0.746985	0.0811317	0.0965334	0.377405	0.512604	1.44006	-0.0738702	0.741033	0.237568	1.48688	0.558603	0.959846	0.475052	-0.186402	0.536794	1.69134	1.89774	-0.805518	0.857127	0.312926	0.0833007	0.182809	1.12094	1.78717	0.0633483
1-linolenoyl-GPE (18:3)*	Lipid	2	-0.843107	0.335109	-0.138199	-0.41749	-0.790015	0.0896356	-0.586235	0.292257	-0.772195	2	0.111394	-0.697895	-0.185881	-0.699623	2	-0.357045	1.06427	-0.306946	-0.815312	2	0.119348	1.39328	0.76565	-0.81984	-0.810475	0.352743	0.626025	0.180515	0.154121	-0.332657	0.219292	0.655895	0.0947355	0.184609	-0.35934	-0.433401	0.845935	2	2	-0.702525	2	0.0786119	0.0334785	-0.196488	0.613027	1.55656	0.0675449
1-linoleoyl-GPE (18:2)*	Lipid	2	-0.416446	0.483256	-0.114079	-0.399111	-0.377693	0.107358	-0.804223	0.673796	0.116845	2	-0.147754	0.598151	0.17137	-0.689799	2	-0.354214	1.01184	-0.273918	-0.894987	2	-0.269247	1.00864	0.662387	0.138006	-0.41224	0.253341	1.19831	0.521922	0.113791	0.258783	0.296729	1.08489	0.864434	0.402816	-0.0757613	-0.296544	0.890389	2	2	-0.833108	1.53843	0.337979	0.599479	-0.334816	0.913038	1.60785	0.0613335
2-linoleoyl-GPE (18:2)*	Lipid	2	-0.461422	0.27709	0.171609	-0.315525	-0.334421	0.0509781	-0.989653	0.332366	0.29269	1.84603	0.108586	0.548637	0.355141	-0.579737	2	-0.325934	1.23588	-0.261823	-0.941981	2	-0.568683	0.598345	0.538484	0.0605327	-0.413576	-0.0580308	0.457646	0.49658	0.105953	0.253455	-0.0192704	0.731565	0.822059	0.14004	0.0750581	-0.471028	0.858642	2	2	-1.08711	1.5763	0.222983	0.439478	-0.4421	0.861705	1.58921	-0.202761
1-docosahexaenoyl-GPE (22:6)*	Lipid	1.66907	-0.151177	0.0363652	-0.219532	-0.313119	0.205388	0.299277	-0.528924	1.65006	-0.432308	1.79913	-0.207326	0.368757	0.849544	-0.535704	2	-0.685609	0.197324	0.339356	-0.658067	2	-0.352308	-0.178499	1.20379	0.628439	-0.523324	0.73021	1.74077	0.014917	0.293041	-0.175385	-0.00280647	1.13746	-0.0332239	0.307418	0.0504366	-0.349731	1.27706	1.31312	2	-0.344465	1.46644	0.595458	0.799132	-0.320089	1.17394	0.926737	-0.148323
2-arachidonoyl-GPE (20:4)*	Lipid	2	0.0818745	0.496875	0.360974	-0.313492	-0.389049	0.704666	-1.12377	0.608751	0.233955	1.70074	1.20349	0.734501	0.750654	-0.327126	2	-0.199126	0.826236	0.772667	-1.06852	2	0.0078068	-0.265772	0.794973	-0.116393	0.110698	0.562015	1.05963	0.303114	0.0166793	0.330345	-0.234141	0.656457	0.357273	0.200823	-0.116566	-0.499789	0.720417	2	2	-0.553886	1.35159	0.163104	1.09524	-0.303792	1.23744	0.977635	-0.117738
1-arachidonoyl-GPE (20:4n6)*	Lipid	2	-0.178753	0.652222	-0.0960546	-0.197177	-0.306696	0.557098	-0.653633	0.813402	0.0507936	1.83549	0.839988	0.73307	0.549798	-0.509457	2	-0.530291	0.835977	0.476194	-0.631796	2	0.140668	0.120394	0.929919	0.0418074	-0.140457	0.882114	1.81234	0.235642	0.324408	0.327239	-0.00639004	0.999928	0.388085	0.404327	-0.341656	-0.418959	0.902291	2	2	-0.318544	1.41797	0.297855	1.11893	-0.22367	1.29014	0.811703	0.0709544
1-dihomo-linolenoyl-GPE (20:3n3 or 6)*	Lipid	2	0.190541	0.620438	-0.438534	0.136569	-0.0388293	0.568913	-0.480215	1.02692	0.208199	2	0.785061	1.21459	0.347505	-0.539479	2	-0.509993	1.13373	0.617162	-0.541487	2	0.496521	0.360992	0.368151	0.100747	0.185141	0.284134	0.787833	0.271018	0.0547263	0.291153	-0.0666608	1.09433	-0.00854613	0.183138	-0.460788	-0.564044	0.873054	2	2	-0.559454	1.65944	0.286044	1.07819	-0.828946	0.039203	0.956878	-1.01079
1-dihomo-linolenoyl-GPC (20:3n3 or 6)*	Lipid	2	0.447343	0.738501	-0.518508	0.125234	-0.555768	0.171608	-0.788808	1.01989	0.378055	1.78712	0.975239	2	-0.131688	0.0950409	2	-0.491291	2	1.33207	0.560132	2	1.08493	0.431424	0.332314	-0.0264035	0.642995	0.916959	1.32114	0.68925	0.252567	0.783758	-0.0792564	1.91148	-0.245076	0.637972	-0.204333	-0.133684	0.908197	1.8037	2	-0.412916	0.263335	0.777311	0.558996	-0.286266	0.907891	0.728564	-0.508347
1-palmitoleoyl-GPE (16:1)*	Lipid	2	-0.416245	-0.209043	-0.452743	-0.237348	0.24649	1.13374	-1.02727	-0.156388	0.654834	1.46186	0.461269	1.18913	0.396637	-0.371154	2	-1.11563	0.25737	0.479933	-0.500934	2	1.39017	0.790851	-0.98853	-0.255184	-1.03594	0.622126	0.514639	-0.360292	0.0106638	0.0578343	-0.321753	0.360403	-0.0766377	0.0941918	0.39137	-0.691702	0.785314	2	2	0.178742	1.08979	-0.284261	0.180901	-0.0328193	0.297006	0.619057	-0.174929
1-eicosapentaenoyl-GPE (20:5)*	Lipid	1.04687	-0.86177	-0.0281268	-0.53458	-0.623853	0.20646	0.158645	-0.593442	1.16919	-0.411614	1.77493	0.501263	0.925374	0.595648	-0.787542	2	-0.757779	0.123087	-0.141508	-0.356505	1.91897	1.18105	0.403636	0.287681	-0.331977	-0.582119	0.331561	1.1606	0.0896245	0.163298	-0.211697	-0.0280985	2	-0.12038	0.219214	-0.130708	-0.768603	1.67063	2	2	-0.132557	0.979438	0.000677308	0.333674	-0.854347	0.384098	2	-0.409793
1-eicosapentaenoyl-GPC (20:5)*	Lipid	1.40145	-0.306523	0.267571	-0.133665	0.0872342	-0.163421	0.135672	-0.374253	1.23083	-0.154504	1.0142	0.738935	1.85327	0.278295	-0.178358	2	-0.345301	1.12911	0.677452	0.400999	2	1.2121	0.42702	0.331044	-0.19337	-0.343714	1.14352	1.05413	0.320381	0.458774	0.29049	0.204097	2	-0.300775	0.400519	-0.0370364	0.191855	1.80728	1.10336	2	-0.112492	0.499611	0.104758	-0.22239	0.0107636	0.808755	2	-0.124673
1-(1-enyl-palmitoyl)-2-linoleoyl-GPE (P-16:0/18:2)*	Lipid	1.70306	-0.406077	2	-1.59728	0.107984	-1.44371	0.861819	-0.206685	0.881308	-0.0598826	0.624039	0.480105	1.81616	0.568379	-0.566238	1.83469	-0.819766	1.41709	0.659866	-0.715062	1.21017	-0.690957	0.874844	-0.413372	-0.141046	-0.590444	-0.900513	-0.480422	0.0606427	0.25841	0.991272	0.182816	0.316641	-0.420864	-0.500047	-0.518819	-0.012302	1.20279	0.58299	2	-0.393705	0.0281193	-0.202456	-0.742204	1.10468	-0.270233	0.231032	0.174333
1-(1-enyl-stearoyl)-2-linoleoyl-GPE (P-18:0/18:2)*	Lipid	2	-0.639039	2	-0.0839233	-0.0568169	-1.3305	0.654544	-0.901203	0.671691	0.150605	0.641977	0.397812	0.7347	0.752599	-0.407033	2	-0.460737	1.65721	0.844851	-0.648384	0.976311	-0.703004	0.790687	-0.02098	-0.131153	-0.611778	-1.25525	-0.567143	0.919758	-0.394546	1.12489	0.452774	0.590635	0.0177389	0.0678227	-0.423638	0.428628	1.32267	0.297368	1.8028	-1.22212	0.306015	-0.100656	-0.0984302	1.08684	0.049676	0.798273	-0.152725
1-linoleoyl-2-arachidonoyl-GPE (18:2/20:4)*	Lipid	2	-0.233071	0.10668	0.733578	-0.2031	0.557067	2	-0.894453	-0.00301161	1.58404	0.389824	2	0.554086	-0.211377	-0.936023	1.12116	0.0150482	0.619763	0.0789172	-0.663724	0.682824	0.248973	-0.237865	-1.15379	-0.0405872	-0.515722	0.0708779	0.269666	0.267618	0.0343951	0.394098	-0.201799	1.45727	0.728512	0.13339	-0.602286	-0.201868	-0.141251	0.940086	0.0600857	-0.0209614	0.824182	-0.410585	0.800677	0.0422133	0.595892	2	-0.682854
1-palmityl-GPE (O-16:0)*	Lipid	2	0.112475	0.436307	0.261287	-0.82673	-0.899877	2	-0.746545	0.135361	0.598337	0.45247	2	0.748188	0.949426	-0.0469392	0.496324	0.119984	2	0.975802	-0.0153411	1.36302	-0.117595	-0.979525	0.423593	-0.158103	-0.197055	-0.871528	-0.0973977	0.843234	0.146475	1.08228	0.248624	1.32662	-0.361531	0.652961	-0.876737	0.434988	0.779129	-0.421178	1.51352	-0.775201	2	-0.296112	0.151309	1.28619	1.91	0.824167	0.691859
1-palmitoyl-GPE (16:0)	Lipid	2	-0.164998	0.021149	0.247413	0.149416	-0.00421194	1.78881	-0.445389	0.864846	1.27186	-0.286172	1.05565	0.679035	0.78187	-0.17434	0.536072	0.0441138	0.855679	0.941773	0.206112	0.464855	0.186304	0.432569	-0.517528	1.22587	-0.225346	0.572764	-0.0454008	0.731542	0.453676	0.706129	0.24799	1.02769	0.440256	0.933042	0.472095	0.120602	0.24095	1.12666	0.764651	-0.0430933	2	0.259142	0.111504	0.15756	1.98772	2	0.0877985
1-stearoyl-GPE (18:0)	Lipid	2	0.0226319	-0.000272525	0.930651	-0.0817681	-0.506801	2	-0.830497	0.460911	1.28908	-0.126867	2	0.343101	0.757819	-0.312457	0.578227	-0.108164	1.07367	1.13261	-0.0432431	1.08919	0.198617	-0.18372	-0.355604	0.394144	-0.140488	0.0587966	0.202205	0.81326	0.279335	0.823669	0.106714	0.959803	0.456339	0.667484	0.017872	-0.001805	0.126025	0.636019	0.605594	0.136347	2	0.0523767	0.369079	0.737169	1.8528	1.54378	-0.239175
2-stearoyl-GPE (18:0)*	Lipid	2	-0.158018	0.0443646	0.862246	-0.154843	-0.37216	1.7363	-0.910933	0.192395	0.708614	0.0834248	2	0.344236	0.995302	-0.506886	0.995346	-0.137285	1.43465	1.30985	-1.45425	0.709303	-0.0975498	-0.111556	-0.434587	0.247811	0.360694	0.095312	0.39887	-0.133756	0.288128	0.752252	-0.21182	1.3057	-0.0763134	0.830384	-0.0636545	-0.0825323	0.273649	0.713529	0.418746	-0.491674	2	0.0912092	0.720782	0.30838	1.48815	1.35303	-0.171186
2-palmitoleoyl-GPC (16:1)*	Lipid	2	0.155363	0.227615	-0.167881	0.105997	-0.105445	0.817625	-1.03491	-0.61812	1.65375	0.0272511	1.37255	1.78988	1.38503	-0.586183	2	-0.412377	2	0.689025	0.254566	1.6204	0.886791	0.769178	-0.475444	-0.21035	0.285207	0.48749	0.232719	0.155964	0.761942	1.22468	0.176888	1.14099	-0.0709354	0.0231067	0.828001	-0.13078	1.03069	1.60406	1.39123	0.172612	0.166967	0.326294	0.300575	0.442891	1.10453	1.26154	-0.3999
1-palmitoleoyl-GPC (16:1)*	Lipid	2	0.0113683	0.436488	-0.292334	0.0752604	-0.454106	0.920306	-0.673069	0.0319216	1.31622	0.322281	0.94187	1.9291	1.02133	-0.324076	2	-0.355208	1.89377	0.6757	-0.0795989	2	0.821716	1.04952	-0.222256	0.0389805	0.0474503	0.780694	1.09647	0.31829	0.769331	1.02494	0.277168	1.63473	-0.132856	0.145483	0.519325	0.11612	1.1813	1.83387	1.79073	0.20681	0.284798	0.163994	0.54456	0.327737	1.07578	1.46502	-0.189428
1-pentadecanoyl-GPC (15:0)*	Lipid	2	0.680368	1.006	-0.414689	0.302458	-0.51436	-0.160618	0.184686	0.803999	0.839883	-0.370286	1.20511	1.99629	0.0973946	0.107962	2	0.115715	1.49413	0.911095	0.114503	1.06912	-0.182878	1.22632	0.0407872	0.200778	-0.0845049	0.962094	0.431877	0.366741	1.47324	1.29278	0.136593	2	-0.212859	0.641636	0.890807	0.774586	1.06826	0.971172	0.271746	-0.148212	0.102883	0.167519	0.957181	0.777542	0.984545	2	-0.0246474
2-myristoyl-GPC (14:0)*	Lipid	2	0.209042	0.592194	-0.502595	-0.0151725	-0.830361	0.0159688	0.131021	-0.0672611	0.836252	-0.896003	1.33397	2	0.296448	-0.096007	2	-0.00233018	1.56303	0.657067	-0.324028	1.09284	0.200301	1.88124	0.0213938	0.157408	-1.02629	0.732402	0.585854	0.399999	0.759766	0.968744	0.356705	2	-0.274239	0.243574	0.960821	0.190262	1.39622	1.23379	0.262295	-0.126896	-0.27591	0.420772	0.466582	0.487131	0.632251	1.64957	-0.522817
1-myristoyl-GPC (14:0)	Lipid	2	0.250334	0.651332	-0.550461	0.0339198	-0.634186	0.166144	-0.111375	0.0600421	0.8832	-0.192775	1.1497	2	0.499626	0.222408	2	-0.122571	1.78201	0.768872	-0.263844	1.21302	0.721683	1.52879	0.00390743	0.105055	0.212045	0.640225	0.365676	0.58178	1.09189	0.726902	0.51763	2	-0.226994	0.241821	0.817943	0.324601	1.52897	1.36349	0.331514	0.112597	0.140457	0.414501	0.699411	0.3482	0.612428	1.98078	-0.363354
1-margaroyl-GPE (17:0)*	Lipid	2	-0.895677	-0.000775059	0.394798	-0.103229	-0.862951	2	0.165518	0.907952	0.610674	-0.703296	2	0.468866	1.03452	-0.78902	1.35844	-0.829411	1.03255	-0.138792	0.0933699	0.828811	-0.628151	0.947743	-0.66091	0.941176	-0.865636	-1.00141	-0.914752	1.37427	0.157946	0.555841	0.615572	1.84882	-0.989292	0.296372	0.54903	0.541319	-0.766493	0.437546	-0.472831	-0.679964	1.67412	-0.611001	1.37145	0.878016	2	2	-0.80805
1-nonadecanoyl-GPC (19:0)	Lipid	2	0.149052	1.71921	-0.608625	-0.421808	-0.62325	-0.695599	-0.484614	-0.475151	0.30192	-0.346079	1.27003	0.3944	1.49716	-0.429603	2	-0.0554762	2	0.904808	-0.289498	1.3811	-0.545254	1.61884	-0.693317	-0.529853	-0.0629534	-0.51849	-0.148758	1.11898	-0.431653	0.624091	0.607182	2	-0.717337	-0.61008	-0.422228	1.17211	0.210292	-0.778859	0.0854788	-0.465233	1.04439	-0.506134	1.44998	1.42709	2	2	-0.0814454
linolenoylcarnitine (C18:3)*	Lipid	1.859	-0.414275	1.72934	-0.535117	-0.0999253	-0.725496	0.0614044	-1.21477	0.407897	0.698897	-0.31225	-1.04103	0.526895	0.820502	-0.498586	0.493183	-0.36949	1.15985	-0.0179506	-0.613212	2	-0.364707	-0.423322	0.237174	2	-0.744795	0.965916	0.279523	-0.780101	-0.51749	1.81881	0.159758	1.25233	-0.242062	1.061	-0.650061	0.655726	-0.500784	-0.00667955	1.39401	-1.29313	0.526613	0.496423	-0.682589	0.64808	1.19317	0.875814	-0.315404
arachidonoylcarnitine (C20:4)	Lipid	1.33696	-0.198052	2	0.0282206	-0.118524	0.0602585	0.165573	-1.00072	1.00387	-0.560171	-1.21272	-0.795856	1.33621	-0.304827	-0.804322	0.896596	-0.153996	0.88553	0.344055	-1.38933	0.971778	0.405915	-0.744442	-0.663958	2	0.822022	1.47064	0.140433	-0.762231	-0.672821	0.563018	0.0424114	1.7048	-0.712377	1.9228	-0.670309	0.477657	-0.407901	0.247266	0.94996	-1.25144	0.748453	0.676527	-0.227904	0.235676	1.35221	0.0173828	-0.651831
lignoceroylcarnitine (C24)*	Lipid	0.840048	0.149466	1.20823	1.86287	1.08031	-0.799842	0.37145	-0.756777	0.781757	1.4923	-0.432681	0.310766	-0.0693111	0.295569	0.267745	0.551301	0.0208042	1.83276	1.0931	-0.488318	1.43463	-0.12306	-0.805109	0.182077	0.0023861	0.373529	-0.647614	0.423342	0.753418	-0.57938	1.60259	1.06808	0.320132	-0.497047	2	0.64551	0.212219	0.622934	-0.388028	-0.239523	-0.343764	-0.0168356	0.342842	-0.459024	0.0174245	1.54327	0.8831	0.379915
ximenoylcarnitine (C26:1)*	Lipid	0.748913	0.468213	2	-0.144134	0.94477	-0.754772	0.726785	-0.542585	0.272282	1.24278	-0.867818	-0.00985195	0.0734513	0.336091	0.0933649	0.829591	-0.729072	1.13759	0.897781	0.227502	1.71348	0.72242	-0.381767	-0.688792	0.202236	0.395826	0.237202	0.288573	0.284119	-0.579945	1.53272	0.397519	0.123313	-0.749945	2	1.20639	0.127438	0.133764	0.188257	-0.836095	-0.286522	0.35027	1.08968	-0.118628	0.0986448	1.19989	0.165624	-0.342495
cerotoylcarnitine (C26)*	Lipid	1.16335	0.0295108	2	-0.0377023	0.903922	-0.490748	-0.382002	-0.419043	0.951113	0.374556	-0.362611	0.0660762	0.664307	-0.179709	1.09924	1.06969	0.112343	1.54162	1.38231	0.51943	1.77184	0.182298	-0.925798	0.00776671	0.536205	0.298544	0.889486	-0.0800703	1.59152	-0.836858	1.66643	1.20812	0.725318	-0.402373	2	1.01042	0.731266	0.37834	0.461343	0.116483	-0.685897	0.675942	2	-0.808214	0.274619	1.19564	0.731587	-0.179921
N-stearoyltaurine	Lipid	0.320935	0.301764	0.701969	1.51596	1.46285	0.928566	2	-0.44513	0.343935	0.538328	0.139002	1.90039	1.35524	0.462287	0.0791352	0.811037	-0.253039	-0.259623	1.44352	-0.707999	0.725678	-0.0259473	-0.591861	-1.14585	0.342022	0.484363	0.673649	-0.429354	-0.524838	-0.338988	0.919125	-0.966634	-0.190172	0.931471	-1.01391	0.446177	-0.149283	-0.0657375	-0.242672	-0.866694	0.135969	-0.8756	-0.0188258	0.499248	0.474698	0.719285	0.770314	-0.356782
N-oleoyltaurine	Lipid	-0.287778	-0.36743	0.783585	0.124778	0.431836	0.764315	0.927919	-0.742826	-0.274997	0.040368	-0.569123	0.138323	0.0340411	1.61458	-0.648097	0.314113	-0.638392	-0.331962	0.0976739	-0.653449	0.676768	-0.707688	-0.233426	-0.448119	0.702774	0.205539	0.766041	-0.0651332	-1.18903	-0.294116	0.633798	-1.18331	-0.46254	0.743979	-0.15288	-0.0516475	-0.717853	-0.0873557	-0.193047	-0.221489	-0.0964961	-0.955127	0.0707691	0.408757	-0.295451	0.158132	-0.405231	-0.857082
stearoylcarnitine (C18)	Lipid	0.670886	-0.0159556	1.04328	0.677596	0.781343	0.117416	1.69844	-0.862245	0.857017	-0.196633	-0.831282	0.249337	0.698516	-0.0755217	-0.542733	1.23214	-0.742077	0.497024	0.659614	-1.18667	0.620472	0.243013	-0.817037	-0.498179	0.302992	-0.355905	0.747467	0.197283	-0.282593	-0.397974	0.321995	-0.292789	0.392707	0.126617	1.68976	0.287259	-0.102226	-0.0483603	-0.132354	-0.123969	-0.068401	-0.906109	0.401839	0.0172166	0.18945	1.70835	0.846015	0.0576023
myristoleoylcarnitine (C14:1)*	Lipid	0.125663	-0.294641	1.46403	0.385957	0.250796	-0.290391	0.385234	-0.6813	0.825178	0.111647	-0.618708	-0.150865	-0.6766	1.49926	-1.03721	-0.211337	-0.86914	-0.583551	0.175359	-1.2349	2	0.176655	0.120889	-0.123803	0.814724	-0.0483158	1.36604	1.52634	-1.18227	-0.163369	0.897833	-0.421958	0.111687	-0.0312876	1.25042	1.46811	-0.122701	-0.242018	0.231701	0.416403	-0.106692	-0.763128	-0.247641	1.61678	-0.102355	0.625274	-0.317278	-0.157213
arachidonate (20:4n6)	Lipid	-0.148088	-0.00661567	0.212436	1.13686	-0.0675466	-0.254269	0.549925	0.588329	-0.0509001	0.167157	-0.120836	2	0.488489	1.09939	-0.00635592	2	-0.409617	0.430019	2	0.0549789	2	-0.555939	-1.40785	0.703661	0.683091	-0.0611708	1.26684	1.58193	-0.778267	1.06853	0.399831	-0.835899	0.683484	-1.05775	0.883862	-0.517609	-0.280164	0.388837	0.124561	2	-0.249602	0.189509	0.474852	1.16319	1.17534	0.692109	-0.298901	-0.560089
1-palmitoyl-GPG (16:0)*	Lipid	2	-0.686338	0.782483	-0.180028	0.0877771	-0.30602	-0.0614245	-0.185544	0.204099	-0.118291	-0.224543	0.400758	0.496509	-0.207546	-0.309233	0.452623	0.170607	0.265268	0.739158	-0.459536	0.74776	-0.133369	0.356949	-0.713679	-0.217325	0.257037	0.721159	-0.356597	-0.203681	-0.122257	0.000530127	-0.488069	0.498796	-0.376864	0.718443	0.117811	-0.730872	0.4615	1.13424	0.493749	-1.00228	-0.0011637	0.209813	-0.398282	-0.341234	0.310971	0.0279147	-0.890864
1-linoleoyl-GPG (18:2)*	Lipid	2	-0.558617	0.37502	1.24425	-0.272424	-0.575758	-0.0905379	-0.974769	0.312262	-0.0218328	-0.0294584	0.467798	0.441218	-0.244323	-0.665872	2	0.532896	0.322888	0.412373	-0.533941	1.7178	-1.13393	-0.167375	-0.028164	0.364001	-0.311219	0.354659	0.242596	-0.111146	0.206761	0.247025	-0.255743	0.546103	0.395311	0.238538	-0.222226	-0.269659	-4.86747e-05	0.688949	1.45484	-0.861576	1.04335	0.0839561	-0.34575	-0.0351642	-0.143526	0.437119	-0.714752
1-palmitoyl-2-linoleoyl-GPI (16:0/18:2)	Lipid	0.308223	-0.0542127	-0.54147	1.51988	0.795575	0.736868	-0.405287	-0.0762946	-1.18466	1.19218	-0.824792	0.354616	1.29981	0.537981	0.799567	0.591256	-0.500288	0.405244	0.0523821	-0.920914	-0.431436	-1.17972	-0.0789178	0.347953	-0.3003	-0.963223	-0.473698	-0.334101	0.444097	0.129912	-0.382727	0.139571	0.6051	0.0347903	0.959507	2	1.11082	0.806627	1.67585	-0.956704	-0.0387455	-0.329325	-0.886504	0.0957005	0.492142	0.290816	1.58691	-0.884718
1-stearoyl-2-linoleoyl-GPI (18:0/18:2)	Lipid	0.655741	-0.428737	0.00110975	1.59134	0.41928	0.543981	-0.520051	-0.252704	-0.845083	2	-0.761891	0.382415	0.37799	1.26865	0.487337	0.778884	-0.130667	0.180419	0.0910987	-1.16585	-0.885813	-1.2209	-0.0473015	-0.0566105	0.0056869	-0.208484	-0.951279	0.0818818	0.275201	-0.420871	-0.467193	-0.265081	0.461221	0.610764	0.409504	0.946919	0.882394	0.442347	0.439319	-1.16064	-0.352763	-0.839869	-0.444042	-0.428067	0.34159	0.567837	0.928549	-0.909883
1-stearoyl-2-arachidonoyl-GPI (18:0/20:4)	Lipid	0.292868	1.1038	0.404705	0.240929	0.796912	0.252938	2	-0.143925	-1.0661	1.48143	-0.649897	2	1.90402	2	0.848171	1.57111	-0.308525	0.804841	2	-0.919093	-0.00483251	0.382897	-0.347717	-0.21538	-0.47608	0.0375923	-0.502942	0.0823789	-0.217864	-0.478081	0.291064	-0.327526	0.378796	-0.138072	0.653772	0.659952	-0.0429649	-0.311635	1.53387	-1.11632	1.09249	-0.264999	-0.183382	1.45542	0.347399	0.77748	0.557916	-0.702633
1-palmitoyl-2-arachidonoyl-GPI (16:0/20:4)*	Lipid	0.579977	0.454747	0.0289631	1.01572	0.920239	1.19761	0.620291	0.180447	-0.868369	1.20556	-0.58357	1.4173	2	1.19281	0.929653	1.42811	-0.767466	0.881187	0.706798	-0.93788	-0.244328	-0.164639	0.753277	0.216927	-0.537132	-0.651335	-0.97424	-0.351215	0.622835	0.47803	0.429367	-0.069481	0.415876	-0.237415	0.553636	1.94057	0.258846	0.124394	1.6852	-1.09596	1.19956	0.102321	-0.517079	1.69385	-0.182902	0.0269676	1.30804	-0.873963
1-palmitoyl-2-dihomo-linolenoyl-GPC (16:0/20:3n3 or 6)*	Lipid	-0.291935	1.0928	0.370583	-1.02275	0.947034	-0.0673136	0.157042	-0.0299808	0.963209	1.46851	0.43422	1.16161	2	0.530443	0.89656	1.92965	0.0593643	1.17926	1.9168	0.0599446	0.805133	1.45783	1.52954	-0.782663	-0.0934231	0.879124	0.312826	-0.0560253	0.310989	0.476664	0.5931	-0.10928	1.02664	-0.409951	0.0820508	0.325579	0.904604	1.50733	1.26973	0.239152	-0.457881	-0.0272475	0.717807	0.766867	-0.498689	-0.0636829	0.00261076	-1.45274
1-stearoyl-2-dihomo-linolenoyl-GPC (18:0/20:3n3 or 6)*	Lipid	-0.476645	0.859995	0.184418	0.0696186	0.79974	-0.212274	-0.68914	-0.0217522	0.904912	0.78481	1.35683	0.547997	2	-0.204196	0.69357	1.33425	0.45926	1.04657	2	0.00745684	1.13541	1.41865	0.480069	-0.11168	-0.210996	0.78282	-0.31979	0.0557388	0.820152	-0.249015	0.233438	-0.0746724	1.84236	-0.24543	0.394661	-0.000459299	0.998088	1.31328	0.432511	0.99824	-0.0618174	0.17023	1.13495	0.898519	-0.422269	-0.621633	0.172756	-1.78929
1-stearoyl-2-docosapentaenoyl-GPC (18:0/22:5n3)*	Lipid	-0.280708	0.0867363	-0.47913	1.57624	1.15446	0.364678	-0.422384	-0.102765	-0.645947	-0.530836	0.533365	1.3034	2	0.306689	-0.456409	0.833101	1.55743	0.0961839	0.131201	-0.613276	0.202749	2	-0.65487	0.344083	0.479566	-1.16708	-0.775458	-0.619449	0.7177	0.498497	0.153491	0.528163	0.884751	-0.209639	0.825634	-0.465001	0.654468	2	0.551459	-0.51067	-0.211557	-0.276776	0.480471	0.488559	-0.278405	0.0606072	2	-0.712596
1-stearoyl-2-adrenoyl-GPC (18:0/22:4)*	Lipid	0.261187	0.358169	0.545591	1.27705	0.809507	-0.598037	-0.4967	-0.178545	-0.51618	0.475653	0.227032	0.651327	2	0.367615	0.212638	1.47239	1.15592	0.472889	1.74488	-0.637978	0.340117	1.10428	-0.413353	0.461203	0.433126	-0.579827	-0.454685	-0.299443	1.13969	0.0174515	0.342372	0.320152	0.319515	-0.0995701	0.776765	-0.41097	1.0754	0.879866	-0.171081	0.18266	-0.869922	-0.256921	0.907019	0.744192	0.205333	0.904203	0.582631	-0.882508
1-arachidoyl-2-arachidonoyl-GPC (20:0/20:4)*	Lipid	-0.087842	-0.279781	1.05242	1.81321	0.674796	-0.232693	0.560945	0.200775	-0.0626083	-0.0884256	-0.577497	2	0.919379	0.884038	-0.23378	0.748992	0.875269	0.605996	1.4097	-0.400955	0.808106	0.671022	1.37963	0.317859	-0.702857	0.503223	-0.826524	-0.134185	0.297211	-0.249191	0.0406571	-0.326797	0.325669	-0.443677	0.0417162	-0.73252	1.26428	0.461461	-0.690976	-0.35103	-0.525612	0.569564	-0.36942	0.994175	1.14576	0.232218	0.771546	-1.02725
phosphatidylcholine (18:0/20:2, 20:0/18:2)*	Lipid	-0.0151675	-0.225241	0.308045	1.09756	0.686364	-0.227872	0.983187	-0.69047	0.242841	-0.16913	0.101272	1.41036	1.25419	0.411021	-0.27757	0.975331	0.343505	0.239578	0.934406	-0.835762	0.0953365	0.311442	1.75844	0.473658	-1.16324	0.544393	-1.68211	-0.799347	1.16931	-0.986573	0.14978	-0.145541	0.703782	-0.0994825	0.225391	0.256057	0.411008	0.531002	-0.292295	-0.770065	-0.578574	0.899323	0.443479	1.05785	0.0635948	-0.369718	0.156572	-1.30061
glycocholenate sulfate*	Lipid	-1.19901	-1.13663	0.0826766	2	-0.335507	-0.930666	-1.36969	-0.44144	-0.330341	-1.20631	-1.22582	-0.677684	-0.483744	-1.01363	-0.170474	-1.23504	0.379302	-0.28119	0.325786	0.784823	-1.00922	-0.345233	-1.35881	-0.858094	-0.412489	-0.163682	-0.144759	1.39552	-1.07496	0.223833	-1.11926	0.260806	-0.612404	-0.8262	0.249284	-0.920895	-0.688192	-1.09268	-1.35886	-0.359183	0.205155	-1.06427	-0.429151	-0.150322	-0.243386	-0.98135	-0.959959	-1.15178
taurocholenate sulfate*	Lipid	-1.02325	-1.04051	-0.368643	2	-0.265022	-0.252608	-1.19706	-0.298769	-0.632856	-0.9879	-0.753455	-1.01144	-1.0093	-1.0658	-0.911988	-1.13649	0.979761	-0.908542	-0.502948	0.145558	-0.744639	-0.957308	-1.04039	-0.55334	-1.06598	-0.983729	0.130287	-0.256793	-0.751936	-0.869166	-0.981445	-0.947967	-0.683562	-0.773111	-0.0659366	-0.871095	-0.359905	-0.999317	-1.19579	0.0257077	-0.118511	-1.10486	-0.448168	-0.31817	-0.487027	-0.979769	-1.03391	-1.19195
4-cholesten-3-one	Lipid	-0.0555759	-0.263011	-0.876845	-0.10409	0.0306661	-0.710848	-0.807864	-1.32463	-1.16393	0.159945	-0.522631	-0.246528	0.0431448	-0.583666	-0.107616	-0.599328	-0.811857	-0.728189	0.175101	-0.848964	0.169224	-0.405192	-0.782322	-0.554543	0.0394791	-1.1239	-0.374887	0.434469	0.537142	-1.07198	-0.843453	0.113409	0.902981	0.0316875	-0.050374	-0.966824	-0.666284	-0.379436	-0.730247	-0.693748	-0.60263	-0.442585	-1.16418	-0.879862	-0.508624	-0.0513047	-0.132681	-0.530988
(2 or 3)-decenoate (10:1n7 or n8)	Lipid	-0.605335	-0.79573	-0.652645	0.630619	-0.795404	-0.865704	-0.256447	-0.71872	-0.555624	-0.380934	-0.604972	-1.09077	-0.496275	-0.468035	-0.401384	-0.0802986	-0.0527156	-0.9174	-0.475564	-0.903027	0.260363	-0.701978	-0.769558	0.147927	0.0376335	-0.575987	-0.33927	-0.495902	-0.864457	-0.396523	0.200491	0.261195	-0.555177	-0.535869	-0.430966	-0.0125556	-0.412808	-0.0544342	-1.21441	-0.00661382	-0.513037	-0.757921	1.17455	-0.406133	-0.035131	0.130791	-0.731412	-0.556822
dodecadienoate (12:2)*	Lipid	-1.20337	-0.39833	0.0913999	-0.768877	-0.741658	-0.536133	-0.338734	0.0395805	-0.329501	-0.0540296	-0.80005	-0.946095	-0.0667051	-0.0205564	-0.830823	-0.024636	-0.828533	-0.467585	0.0129386	-0.537531	0.826079	-0.923407	-1.28882	-0.196695	0.491404	-0.740276	0.139458	-0.127879	-1.40637	0.0105349	0.463956	-1.01812	-0.338411	-0.358636	0.245562	-0.484282	-0.133481	-0.315588	-1.1579	0.415742	-1.01781	-1.36145	1.98053	-0.252194	0.440556	-0.134424	-0.742024	-0.274267
cis-4-decenoate (10:1n6)*	Lipid	-1.07574	-0.75936	-0.644603	-0.476374	-0.437348	-0.454476	-0.54014	-0.427887	-0.9103	-0.231584	-1.01834	-1.14743	-0.514212	-0.262038	-0.935696	-0.329205	-0.875571	-0.823555	-0.535567	-0.862324	0.0647387	-1.18118	-1.14221	-0.694445	0.116653	-0.965929	-0.739664	0.150906	-1.15648	-0.301093	0.0528426	-0.728208	-0.615296	-0.368862	-0.37308	-0.796255	-0.314571	-0.705951	-1.06293	-0.225989	-1.0971	-0.962335	-0.145009	-0.216666	-0.178426	-0.256766	-0.590103	-0.438272
tetradecadienoate (14:2)*	Lipid	-1.03044	-0.747706	-0.341629	-0.646896	-1.03116	-0.457793	-0.522848	-0.40431	-0.748375	-0.338198	-0.971621	-0.860288	-0.215174	0.224048	-1.02998	-0.165798	-1.0198	-0.69923	-0.666869	-0.794656	0.445697	-1.1611	-1.13373	-0.713041	-0.0306824	-0.942686	-0.286352	0.447503	-1.28754	-0.384701	0.359018	-0.890812	-0.722927	-0.259785	-0.326328	-0.640491	-0.691189	-0.252321	-0.936497	0.17605	-0.992479	-0.976881	0.275476	0.00860927	-0.344245	-0.488535	-0.84465	-0.765148
octadecenedioylcarnitine (C18:1-DC)*	Lipid	-0.538759	-0.763919	-0.33091	0.57806	-0.598226	-0.0182893	-0.516021	-0.817159	-0.483593	-0.672896	0.284953	-0.996597	-1.13978	-0.37877	-0.890065	-0.701125	-0.483689	-0.817442	-0.750959	-0.633803	-0.327833	-0.96675	-0.618846	-0.765945	-0.180973	-0.664803	-0.17232	-0.374038	-1.05796	-0.767454	-0.426152	-0.951176	-0.833789	-0.247169	-0.683524	-0.0832347	-0.903583	-0.581748	-0.870914	-0.364251	-0.367417	-0.789333	-0.457536	0.0787692	-0.876288	-0.771782	-0.843594	-0.628073
octadecanedioylcarnitine (C18-DC)*	Lipid	-0.726174	-0.66691	-0.167023	0.931089	-0.560109	-0.183219	-0.768856	-0.61262	-0.178356	-0.82035	0.543989	-1.10565	-1.16843	-0.550718	-0.770656	-0.709074	-0.285701	-0.560365	-0.819856	-0.552832	-0.303352	-1.06981	-0.941886	-0.636454	0.301839	-0.511988	-0.00327432	-0.101464	-1.1208	-0.680858	-0.252046	-0.757838	-0.773314	-0.219523	-0.456337	0.230306	-0.939343	-0.501062	-0.711869	-0.37865	-0.0166341	-0.744613	-0.00542398	0.31979	-0.529731	-0.588723	-0.611931	-0.387778
octadecadienedioate (C18:2-DC)*	Lipid	-0.526076	-0.802922	-0.500621	0.244686	-0.351451	-0.271884	-0.134183	-0.437697	-0.234592	-0.682992	0.150384	-0.747381	-1.10782	0.0915735	-0.898464	-0.689189	-0.587359	-0.385257	-0.590151	-0.422206	-0.517651	-0.878994	-0.779377	-0.467749	-0.137581	-0.778774	-0.522113	0.412423	-0.86429	-0.456487	-0.0346242	-0.763289	-0.76589	-0.25058	-0.253464	-0.110482	-0.86885	-0.494045	-0.801675	-0.42711	-0.647622	-0.392044	-0.563354	-0.0778482	-0.711768	-0.739494	-0.850366	-0.701132
octadecanedioate (C18-DC)	Lipid	-0.884113	-0.36187	-0.467347	0.0836106	-0.529237	0.15259	0.666453	0.0332943	-0.0354987	-0.758664	0.142681	-0.452326	-1.07534	0.295505	-0.844452	-0.312519	-1.07453	-0.725683	-0.678934	-0.619023	-0.388319	-0.751705	-1.01878	-0.730388	0.0311441	-0.610907	-0.189992	0.181767	-1.10801	-0.501635	0.461842	-0.983685	-0.773569	-0.00821262	-0.254212	-0.0619837	-0.998675	-0.199814	-0.810076	-0.431347	0.192899	-1.15821	-0.26378	0.652991	-0.655446	-0.664342	-0.893752	-0.397169
octadecenedioate (C18:1-DC)	Lipid	-0.864078	-0.543049	-0.534314	0.0160654	-0.438018	0.154029	0.287999	-0.37604	-0.349214	-0.745793	0.00133547	-0.659133	-1.09677	0.404811	-0.902249	-0.577537	-0.722414	-0.674038	-0.66281	-0.488127	-0.656857	-0.876487	-0.748103	-0.681481	-0.237657	-0.539154	-0.491534	0.108255	-0.85203	-0.660227	0.103674	-0.755656	-0.801946	-0.157872	-0.398967	-0.150559	-0.925988	-0.549454	-0.825732	-0.651766	0.132131	-0.790907	-0.411371	0.677799	-0.84307	-0.737692	-0.8614	-0.627768
hexadecanedioate (C16-DC)	Lipid	-0.831602	-0.676158	-0.436741	-0.164204	-0.596905	-0.0982668	-0.465837	-0.452079	-0.311705	-0.63641	-0.432939	-0.649616	-0.99911	0.128979	-0.52738	-0.688237	-0.778272	-0.869297	-0.457059	-0.492566	-0.565346	-0.804983	-0.999422	-0.769763	-0.0857344	-0.673149	-0.311681	-0.254147	-0.998332	-0.644994	-0.115945	-0.950677	-0.75864	-0.315654	-0.422976	-0.248229	-0.793626	-0.507745	-0.796725	-0.314967	0.250505	-0.96293	-0.255722	-0.0160126	-0.83174	-0.634817	-0.917447	-0.730055
heptadecanedioate (C17-DC)	Lipid	-0.808107	-0.601637	-0.36218	1.20779	-0.611322	-0.48049	-0.305027	-0.381131	-0.525962	-0.673851	-0.539916	-0.59973	-0.975595	0.427954	-0.475455	-0.595885	-0.830679	-0.647733	-0.439838	-0.533006	-0.47655	-0.619069	-0.922692	-0.578372	-0.258369	-0.127614	-0.0701872	-0.569245	-0.733337	-0.519797	-0.123229	-0.870018	-0.925857	-0.640739	-0.507184	-0.231952	-0.841754	-0.356626	-0.684669	-0.452766	-0.189046	-0.761827	-0.326258	0.167197	-0.648149	-0.607931	-0.928311	-0.725297
tauroursodeoxycholate	Lipid	-0.00191651	0.423385	-0.564816	-0.558982	-0.415269	-0.477725	-0.571801	0.224966	-0.0590056	-0.152009	-0.430278	-0.509551	-0.569552	-0.565646	-0.565084	-0.580847	-0.319373	-0.250196	-0.57216	-0.378229	-0.274117	-0.307884	-0.576598	0.334542	-0.423876	-0.56905	-0.559158	-0.0274277	-0.0818496	-0.264517	0.108806	-0.554076	-0.385249	-0.476996	-0.572339	-0.265512	-0.585178	-0.395479	-0.563156	-0.576589	-0.225996	-0.462244	-0.0986996	-0.469647	-0.424681	-0.564508	-0.565769	-0.408785
glycoursodeoxycholate	Lipid	0.387986	0.709224	-0.791298	-0.611788	0.00167565	-0.512382	-0.180793	0.57997	0.0193304	-0.4672	-0.47886	-0.10578	-0.704003	-0.670828	-0.456551	-0.784077	0.0257218	-0.0493532	-0.630376	-0.0384386	-0.29136	0.215621	-0.405782	0.257261	0.491016	0.0986607	-0.555798	0.776546	0.0167184	0.687572	0.169279	-0.764735	0.106901	-0.429743	-0.772862	-0.319153	-0.650715	0.0328151	-0.611896	-0.631804	0.050392	-0.182365	0.331619	-0.331689	-0.2048	-0.410572	-0.328811	-0.139869
taurochenodeoxycholate	Lipid	-0.353363	-0.241648	-0.841164	0.0703828	-0.283742	-0.691125	-0.624043	0.609513	-0.29916	-0.619317	-0.275176	-0.792489	-0.845606	-0.796519	-0.853246	-0.802558	-0.593152	-0.409921	-0.742203	-0.533527	-0.220218	-0.613592	-0.300767	0.592527	-0.617416	-0.847382	-0.78364	-0.508777	0.797606	-0.729629	0.354461	-0.795831	-0.573259	-0.216852	-0.778802	-0.334094	-0.734591	-0.651664	-0.429818	-0.742119	0.352487	0.0286907	-0.402222	-0.553267	-0.47203	-0.763614	-0.727796	-0.604807
taurocholate	Lipid	-0.695762	-0.378297	-0.823857	0.301059	-0.351998	-0.790989	-0.358237	-0.0207803	-0.597634	-0.724662	-0.451318	-0.721369	-0.861864	-0.529578	-0.890557	-0.849284	-0.801285	-0.703539	-0.573295	-0.728729	-0.815493	-0.784829	-0.408611	0.49422	-0.75003	-0.896574	-0.7764	-0.816349	0.873082	-0.87053	0.12644	-0.853319	-0.488196	-0.0653893	-0.836448	-0.233289	-0.884243	-0.698487	-0.489252	-0.811968	0.563425	-0.441044	-0.265992	-0.814881	-0.707352	-0.733158	-0.804816	-0.810535
glycocholate	Lipid	-0.560933	-0.160172	-0.847389	0.740588	-0.0161745	-0.867592	0.458095	0.327893	-0.619439	-0.794917	-0.404475	-0.44078	-0.777796	-0.816592	-0.808417	-0.8506	-0.635696	-0.624645	-0.386704	-0.744689	-0.847389	-0.618411	-0.772004	0.297273	-0.0629412	-0.759207	-0.764137	-0.627585	1.03984	-0.720492	0.5148	-0.672054	-0.0440325	0.0613896	-0.775776	-0.423586	-0.895665	-0.716788	-0.233516	-0.832044	0.930607	-0.340065	-0.148167	-0.788369	-0.666553	-0.710616	-0.625644	-0.602592
glycochenodeoxycholate	Lipid	-0.0675993	-0.15576	-0.895691	0.502226	-0.0429903	-0.702086	-0.0650114	0.96219	-0.366119	-0.815575	-0.162299	-0.658857	-0.825658	-0.640369	-0.775163	-0.901457	-0.550408	-0.404091	-0.699148	-0.248464	-0.163658	-0.189731	-0.783244	0.52941	0.195336	-0.648131	-0.78614	-0.112464	0.765816	-0.308744	0.481807	-0.748833	-0.359471	-0.182991	-0.724917	-0.615634	-0.80611	-0.493509	-0.346643	-0.723868	0.667741	-0.510343	-0.250361	-0.45803	-0.434479	-0.829488	-0.554178	-0.452282
1-(1-enyl-palmitoyl)-2-palmitoleoyl-GPC (P-16:0/16:1)*	Lipid	0.216888	-0.939103	0.225816	-0.448419	-0.291278	-0.643218	1.6071	-0.59978	-0.669496	-0.884029	0.404412	-0.596001	-0.262356	1.08813	-0.968419	0.0522869	-1.124	-0.259728	-1.00525	0.335587	-0.0464307	-0.0339071	0.213154	-0.797481	-0.301638	-0.52117	-0.619687	0.102543	-0.677456	-0.86426	-0.446238	-0.574419	-1.09206	-0.469097	-0.269374	-0.0666983	-1.10944	-0.723287	-0.00992053	-0.726172	-0.0637968	-1.01722	0.470532	-0.0100733	-0.765138	-1.21438	-1.21797	-0.703058
tauroursodeoxycholic acid sulfate (1)	Lipid	-0.765131	-0.557621	-0.769989	0.225663	-0.618798	-0.369623	-0.2838	-0.45911	0.374823	-0.254953	-0.623045	-0.671393	-0.554292	-0.31432	-0.681222	-0.483661	-0.747243	-0.544082	-0.535229	-0.15061	-0.737322	-0.787787	-0.673722	-0.487827	-0.752261	-0.389062	-0.392315	1.16137	-0.74921	-0.179506	-0.824705	-0.434924	-0.327495	-0.648208	-0.78529	0.744058	-0.592649	-0.538703	-0.285907	-0.677211	0.526188	-0.732105	0.0174802	-0.159439	-0.660245	-0.46129	-0.391675	-0.826281
glycochenodeoxycholate 3-sulfate	Lipid	-0.765504	-0.770952	-0.697244	1.9108	-0.269796	-0.683758	-0.972693	-0.15958	0.239861	-0.852112	-0.455305	-0.759691	-0.971508	-0.554978	-0.747617	-1.0024	-0.760851	-0.678197	-0.584502	-0.218903	-0.620945	-0.90261	-0.458726	-0.109876	-0.457442	-0.0535091	-0.521549	0.379677	-0.720994	0.0873055	-0.787491	-0.501681	-0.495106	-0.464653	-0.372455	-0.0885748	-0.996686	-0.96081	-0.889893	-0.844353	1.44012	-0.428471	0.0681933	-0.206843	-0.703082	-0.824879	-0.755139	-0.706604
taurochenodeoxycholic acid 3-sulfate	Lipid	-0.767561	-0.725641	-0.696883	1.70805	-0.482644	-0.596729	-0.393567	-0.416381	0.541129	-0.663169	-0.501103	-0.765176	-0.599149	-0.668085	-0.81511	-0.632421	-0.715276	-0.575381	-0.667457	-0.496366	-0.517369	-0.813405	0.143946	-0.0744702	-0.774306	-0.779773	-0.605175	-0.153348	-0.566824	-0.582017	-0.70903	-0.727622	-0.660686	-0.475894	-0.413394	0.200023	-0.835024	-0.832203	-0.800057	-0.718863	0.655519	-0.527676	-0.250435	-0.431603	-0.671759	-0.724384	-0.762714	-0.74924
21-hydroxypregnanolone disulfate	Lipid	-0.675051	-0.610746	-0.129106	-0.669229	-0.391366	-0.665051	-0.658052	0.0522223	-0.658528	-0.675496	-0.655899	-0.620995	-0.661937	-0.654192	-0.505286	-0.377907	-0.673391	-0.660081	-0.52744	-0.128532	-0.678267	-0.674889	-0.674345	-0.673109	-0.438811	-0.66866	-0.659841	-0.599646	-0.530366	-0.57782	-0.662132	-0.653075	-0.652162	-0.63619	-0.674219	-0.658687	-0.674362	-0.671823	-0.665253	-0.415999	-0.668904	-0.674719	-0.664077	-0.67046	-0.670439	-0.655858	-0.670587	-0.670385
cortisone	Lipid	-0.689692	0.151684	1.26638	-0.337502	0.0356304	-1.03071	-0.910306	0.220482	-0.927534	-1.02205	-0.424282	-0.718341	-0.393218	-0.0709516	-0.211106	0.15776	-0.520542	-0.86665	-0.216847	-0.218784	-1.15712	-0.278667	-0.659646	-0.804035	-0.570841	-0.646533	-1.03581	-0.323359	-0.693686	-0.0175752	-1.0718	-1.00051	-0.58879	-0.222295	-0.728281	-0.627112	-0.414832	-0.680286	-0.610829	-1.06018	-1.00749	-0.898206	-1.0575	-0.737338	-0.195921	-0.900686	-0.583694	-0.808306
3-hydroxystearate	Lipid	-0.973416	-0.923264	-0.00578514	0.161773	0.298874	0.0354596	-1.00196	0.0584192	-1.08704	-0.95349	0.333875	-1.09572	0.396006	-1.07128	0.267358	-0.87023	0.097384	0.167737	0.282042	-0.587927	-0.969862	0.530228	-0.597036	-0.910943	-0.916946	0.880562	0.432931	-1.06905	-0.853717	-1.09198	-0.885253	-1.07366	-0.153721	-0.98652	-0.920154	-0.903895	-0.0428193	-0.00486756	-0.859961	-1.04649	-0.930752	-1.07351	0.477784	-0.918706	0.00474616	-0.955799	-0.117179	-0.68233
tridecenedioate (C13:1-DC)*	Lipid	-1.2362	-0.282369	0.198592	-0.195267	-0.275285	-0.113331	-1.05312	0.444349	-0.640731	-0.973657	-0.788312	-0.710185	-1.30387	0.465414	-0.206001	-0.14364	-0.55614	-0.890896	-0.560207	-0.171892	-0.355313	-0.676978	-0.975311	-1.0278	-0.685329	-0.400431	0.305137	-0.202277	-1.31289	-0.130835	-0.643588	-1.27627	-0.491366	-0.66787	-0.641305	0.0744722	-0.774277	-0.585505	-0.761468	-0.357875	0.164875	-1.15791	-0.637743	0.589214	-0.732578	-0.848503	-0.660545	-0.933185
3-hydroxyoleate*	Lipid	-0.988693	-0.705386	0.13296	-1.16535	-0.365621	-0.0230368	-0.615923	0.449057	-0.658212	-0.7647	-0.741178	-0.718722	-0.576313	0.75593	-0.48715	0.043801	-1.4421	-0.408649	-0.529584	-0.846892	-0.335298	-0.0699883	-0.73514	-1.38522	-0.531534	0.681819	-0.147825	-0.814449	-1.38381	-1.03872	-0.447729	-1.48011	-1.28639	-1.10113	-0.594314	-0.565274	-0.989856	-0.964913	-0.746526	-0.685646	0.00711721	-1.45243	-0.709873	-0.300874	-1.249	-0.733061	-0.848883	-1.15188
3-hydroxymyristate	Lipid	-1.20345	-0.786396	-0.406174	-0.99224	-0.75531	0.252936	-0.431219	-0.252521	-0.683592	-0.774131	-1.04235	-0.954611	0.100307	-0.00440172	-0.727484	-0.104313	-0.839184	-0.879669	-0.330064	-0.769205	-0.378209	-0.557151	-0.706045	-0.622402	-0.137724	-0.107179	0.124689	-0.90642	-1.29473	-0.774821	-0.169857	-1.25857	-0.753545	-0.244012	-0.47861	-0.597552	-0.845403	-0.539659	-0.901814	-0.109064	-0.272265	-1.25839	0.353134	-0.354316	-0.625135	-0.596957	-0.850021	-0.84042
3-hydroxydecanoate	Lipid	-0.956946	-0.773123	-0.494791	-0.593255	-0.78528	-0.392751	-0.399188	-0.382744	-0.72891	-0.65233	-0.903976	-0.923977	-0.637655	-0.104237	-0.783851	-0.504266	-0.916195	-0.980089	-0.655483	-0.629105	-0.209039	-0.683986	-0.789235	-0.704385	-0.0277689	-0.777506	-0.26364	-0.806282	-1.19172	-0.722503	-0.100083	-0.887778	-0.734124	-0.561842	-0.433095	-0.639253	-0.742315	-0.643073	-0.765785	-0.320887	-0.410127	-1.02497	-0.240225	-0.25037	-0.733966	-0.495097	-0.866514	-0.538081
3-hydroxylaurate	Lipid	-1.1003	-0.714263	-0.469224	-0.737801	-0.780117	-0.127974	-0.1438	-0.284523	-0.600008	-0.652021	-0.935918	-0.948856	-0.517461	0.0541482	-0.801748	-0.420788	-1.06735	-1.00454	-0.551615	-0.62604	-0.533954	-0.797323	-0.696747	-0.911583	-0.10129	-0.462582	-0.0494568	-0.750307	-1.18106	-0.649086	0.233566	-1.02839	-0.722398	-0.439953	-0.527509	-0.57934	-0.880774	-0.646729	-0.832953	-0.491666	-0.361954	-1.11315	0.123026	-0.102916	-0.793157	-0.538039	-0.852928	-0.747087
tauro-beta-muricholate	Lipid	-0.704616	0.259571	-0.430835	-0.715461	-0.0666353	-0.44845	-0.700885	-0.722682	-0.353571	-0.369599	0.386102	-0.688242	-0.71354	-0.710207	-0.719923	-0.686967	-0.513428	0.699095	-0.696975	-0.719219	-0.398043	-0.695047	-0.52689	0.481525	-0.687291	-0.331062	-0.599217	-0.362498	0.111757	-0.568621	0.336071	-0.703137	-0.096174	-0.0721212	-0.688269	-0.706177	-0.684133	-0.721702	-0.688796	-0.445406	-0.697274	-0.435858	2	-0.684156	-0.699435	-0.696389	-0.689389	-0.686505
glyco-beta-muricholate**	Lipid	-0.727096	0.804191	-0.341505	-0.767845	0.686511	-0.648045	-0.732074	-0.729031	-0.741948	-0.760842	0.289382	-0.650818	-0.754458	-0.545763	-0.4103	-0.739509	-0.135505	1.07819	-0.680915	-0.763041	-0.31396	-0.508071	-0.729119	0.388763	-0.742165	2	-0.737078	0.879051	0.0182322	0.388371	0.423431	-0.771436	0.988402	-0.0388476	-0.733878	-0.777608	-0.777635	-0.69992	-0.728778	-0.546233	-0.74977	-0.0407579	2	-0.521865	-0.620194	-0.739588	-0.738926	-0.45364
glycolithocholate sulfate*	Lipid	-0.411136	-0.672947	-0.0862108	-0.508176	1.02786	-0.884592	-0.791512	-1.01691	0.666359	-0.8487	-0.891639	0.0816882	-0.601846	-0.341646	-0.665774	-1.07073	1.25406	1.3311	0.138353	-1.08588	-0.872625	-0.185848	-0.782905	-0.529866	-1.1001	-0.0522095	0.614723	-0.888757	-0.918554	1.12103	-0.574429	-0.697147	-0.141701	-0.306132	0.927896	-1.0784	-0.972917	-1.01216	-1.13262	0.0238004	-0.970502	-0.261892	0.597411	0.108986	-0.564596	-1.1213	-0.953078	0.471536
taurolithocholate 3-sulfate	Lipid	-0.284774	-0.668342	-0.356438	-0.657803	1.28363	-0.380593	-0.642223	-0.899713	0.950769	-0.651396	-0.588045	-0.629541	-0.939706	-0.633633	-0.941338	-1.02815	0.900542	0.547575	-0.506499	-1.02479	-0.730271	-0.536922	-0.933255	-0.294741	-0.487439	-0.867474	0.531477	-0.984144	-0.686473	-0.274195	-0.427937	-0.877913	-0.342856	-0.172352	0.717762	-1.00082	-0.845821	-0.976717	-1.04469	0.18339	-0.89862	-0.661146	0.285913	-0.147251	-0.626588	-1.04214	-0.895433	-0.777511
taurodeoxycholic acid 3-sulfate	Lipid	-0.985392	-0.884152	-0.836494	-0.0533689	0.0643904	0.0108268	-0.578195	-0.38671	-0.0444581	-0.692257	-0.551613	-0.897684	-0.733503	-0.586469	-0.977276	-0.583407	-0.783407	-0.0132129	-0.260775	-0.469862	-1.04151	-0.988784	-0.687893	-0.147227	-0.552927	-1.06418	-0.739687	-0.405617	-0.826274	-0.62877	-0.463755	-0.96056	-0.747071	-0.63999	-0.786803	-0.199497	-0.818393	-1.06964	-1.04626	-0.245303	-0.744891	-0.46644	-0.171541	-0.803657	-0.964494	-0.70123	-1.05226	-0.883789
glycoursodeoxycholic acid sulfate (2)	Lipid	-0.793986	-0.799328	0.00703304	-0.187919	0.939975	-0.519523	-0.800207	-0.808383	-0.79748	-0.664867	-0.80757	-0.0665227	-0.470691	-0.566676	-0.365623	-0.80107	-0.297708	0.197558	0.497011	-0.804421	-0.795085	-0.645584	-0.809585	-0.409602	-0.7976	0.18532	-0.237411	-0.798781	-0.722338	0.373499	-0.390164	-0.43976	0.133476	-0.667299	-0.800644	-0.799229	-0.804386	-0.805832	-0.805328	0.268168	-0.798193	-0.416564	-0.182163	-0.572881	-0.62176	-0.799178	-0.795211	-0.535924
glycodeoxycholate 3-sulfate	Lipid	-0.962369	-0.768918	-0.880094	0.459363	0.785	-0.149676	-0.489165	-0.354941	-0.521955	-0.902605	-0.6603	-0.385993	-1.06214	-0.155409	-0.495728	-1.15486	-0.451889	0.13201	0.354005	-0.287861	-1.07733	-0.816985	-1.12267	-0.36214	-0.448233	-0.436732	-0.518859	-0.215708	-0.894405	0.413388	-0.380562	-0.840377	-0.394193	-0.50105	-0.678941	-0.297994	-1.14894	-1.08011	-1.06426	-0.353535	-0.632876	-0.0317755	0.274922	-0.753144	-0.947598	-0.70048	-0.996171	-0.329173
butyrylcarnitine (C4)	Lipid	-0.961737	-0.872672	-1.11508	-0.521183	-0.525647	0.0888378	-0.37066	-0.664057	-0.420775	0.49496	-1.06735	-0.743002	-0.764825	-0.92291	-1.05022	-0.785777	-0.975664	-0.584188	-0.384588	-1.17787	-0.205787	-0.952081	-1.29063	-0.911833	1.30011	-1.06004	-0.631328	-0.600542	-1.11278	-1.21475	-0.15025	-0.639819	-0.867996	-1.04853	-0.195526	0.0749342	0.455157	-0.699081	1.42577	-0.140207	-0.526239	-0.434991	-1.08998	-0.766993	-0.923606	-0.562198	-0.818255	-1.08718
3-hydroxyoctanoylcarnitine (2)	Lipid	-1.25311	-0.911938	-0.731512	0.533128	-1.04741	0.437326	-0.642379	-0.348523	-0.184053	-0.624766	-0.91751	-1.22216	-0.892553	-1.2166	-1.23523	-0.727243	-0.472694	-1.17586	-1.19697	-1.59552	-0.552238	-0.904893	-0.676762	-0.619479	-0.056976	-0.652677	-0.588048	-1.27026	-1.04096	-0.939432	-0.76005	-0.64058	-0.787149	-0.727877	-0.511254	0.39488	-1.10792	-0.983937	-0.0343408	-0.758029	-0.989654	-0.948666	-0.438811	0.458554	-0.741459	-0.852136	-0.670672	-0.19503
3-hydroxydecanoylcarnitine	Lipid	-1.20097	-1.19273	-0.540846	0.860488	-1.07963	0.708546	-0.422864	-0.676304	-0.0489619	-0.734859	-0.803574	-1.24964	-1.13343	-0.593036	-1.17547	-0.959509	-0.651231	-1.33122	-1.117	-1.10151	-0.456988	-0.980028	-0.64543	-0.637558	-0.0850962	-0.723377	-0.174593	-1.09409	-1.27269	-0.947911	-0.50374	-0.76955	-0.808366	-0.627423	-0.387502	0.29558	-1.17551	-0.98658	-0.21409	-0.518957	-0.777228	-1.09556	-0.618973	0.162254	-0.900103	-0.772473	-0.915164	-0.504279
3-hydroxyoctanoylcarnitine (1)	Lipid	-1.4294	-1.16873	-0.498043	0.806985	-0.934303	0.625373	-0.54028	-0.692693	-0.262659	-0.877395	-1.00763	-1.28998	-1.14028	-0.747021	-1.21383	-1.053	-0.541082	-1.36167	-1.28166	-1.12462	-0.529636	-1.03589	-0.613627	-0.542085	-0.285001	-0.516123	-0.110427	-1.29134	-1.19971	-1.00407	-0.90472	-0.744295	-0.802324	-0.687885	-0.571476	0.204852	-1.00642	-1.10903	-0.090941	-0.795394	-0.92355	-1.03615	-0.625309	0.151708	-0.537745	-0.936814	-0.794854	-0.0969568
hexanoylcarnitine (C6)	Lipid	-1.2349	-0.864778	-1.30635	0.21544	-0.392827	0.841162	-0.756947	-0.982086	-0.709004	0.252521	-1.12675	-1.04522	-1.47	-0.350619	-1.27653	-0.693681	-1.24117	-1.09114	-1.24887	-1.12712	0.416417	-1.26634	-1.42134	-0.745898	0.737959	-1.13219	-0.409721	0.160474	-1.22428	-1.03489	-0.476238	-0.643464	-0.619954	-0.749954	-0.212535	0.872241	-0.719088	-1.21209	-0.203646	-0.0259584	-0.982288	-0.8419	-1.10455	-0.0268482	-1.1061	-0.531121	-0.94629	-0.870609
octanoylcarnitine (C8)	Lipid	-1.36137	-1.21003	-0.874776	0.859856	-0.573352	0.818105	-0.814736	-0.761895	-0.438615	-0.489488	-0.948488	-1.35647	-1.21833	-0.592977	-1.19916	-0.708985	-0.932968	-1.20277	-1.0974	-0.957732	-0.218788	-1.21693	-1.22911	-0.851535	0.225364	-0.981662	-0.0237318	0.0439448	-1.32312	-0.768973	-0.62925	-0.828939	-0.69934	-0.187605	-0.389819	0.411788	-0.956099	-1.31503	0.097178	-0.409155	-1.0379	-0.696312	-0.851281	1.31565	-1.00992	-0.73166	-0.973158	-0.845002
acetylcarnitine (C2)	Lipid	-1.02598	-0.36566	-1.096	-0.324529	-1.0662	1.04385	0.00240955	-0.917507	-0.508352	0.942068	-1.515	-0.40803	-1.24412	0.247938	-1.03192	-0.427727	-1.08705	-0.924974	-0.824228	-1.43523	0.869897	-0.99058	-1.57397	-1.05517	1.47981	-1.11474	0.255622	-0.927938	-1.55838	-1.35963	-0.343185	-0.720295	-0.87582	-0.427498	0.419688	1.4599	-0.381342	-0.759321	-0.656508	0.842578	-0.68929	-1.19042	-1.03236	-0.286384	-1.38046	0.0895643	-1.42419	-0.942897
(S)-3-hydroxybutyrylcarnitine	Lipid	-1.20674	-0.674461	0.0361584	-0.59048	-0.769558	-0.407468	-0.237604	-0.70336	-0.233851	-0.671645	-1.17791	-0.55443	-1.19187	0.303442	-1.26094	-1.02718	-1.0015	-1.24579	-0.770224	-1.1181	1.1625	-1.26704	-1.02054	-0.967106	0.520954	-1.24403	0.458452	-1.09579	-1.51428	-1.12326	-0.448024	-1.1207	-0.804881	-0.712442	0.11392	0.0833467	-0.692408	-0.828993	-0.576039	0.313756	-0.948557	-0.971882	-0.670148	-0.834188	-1.05008	-0.787561	-1.30904	-0.910629
3-hydroxyhexanoylcarnitine (1)	Lipid	-1.31565	-0.817658	-0.370427	0.440825	-0.0961335	0.474326	-0.323987	-0.785294	-0.138644	-0.285131	-1.21864	-1.26117	-1.29018	0.499195	-1.38571	-1.35909	-0.741881	-1.29071	-0.910379	-1.26704	1.48751	-1.18622	-1.05803	-0.758727	0.649025	-1.25071	0.812611	-1.12959	-1.53601	-0.916592	-0.915836	-1.12303	-0.797644	-0.830575	0.441924	-0.0123814	-0.857853	-0.996652	-0.620668	0.263937	-1.21885	-1.0476	-0.570384	-0.587381	-1.16792	-0.593411	-0.671473	-0.594671
(R)-3-hydroxybutyrylcarnitine	Lipid	-1.09835	-0.478249	-0.530299	-0.734023	-0.487712	-0.0274422	0.293912	-0.935648	-0.580085	1.67001	-0.860701	-0.829062	-1.25598	1.49774	0.625167	-0.118575	-1.11514	-1.09248	0.118632	-1.18175	0.486588	-1.02325	-1.21203	-1.1937	1.44816	-1.16664	-0.171642	-0.826633	-1.30297	-1.10127	-0.332137	-1.05115	-0.942809	0.414614	-0.383662	1.6092	-0.304127	-0.679088	-1.02244	0.918982	0.0437672	-1.21843	-0.703557	-0.658171	-1.11968	-0.0146618	-1.07793	0.156013
pimeloylcarnitine/3-methyladipoylcarnitine (C7-DC)	Lipid	-1.18298	-0.985112	-1.07309	0.769085	-0.490065	1.20887	-0.508048	-1.18048	-0.0552689	-0.87279	-0.899858	-1.17731	-1.34684	-0.722637	-1.31036	-0.612193	-0.429612	-1.04693	-1.1584	-0.505874	-0.624983	-1.10408	-0.83439	-0.922954	0.335276	-1.0077	-0.503535	-0.538823	-1.19432	-1.09936	-0.637176	-0.938053	-0.418841	-0.374823	-1.15325	0.460249	-0.882882	-1.16589	-0.310224	-1.12094	-0.54881	-0.408453	-1.0854	-0.370828	-0.931243	0.502063	0.0159095	-0.997879
3-methyladipate	Lipid	-1.09517	-1.06541	-0.388733	0.379202	-0.587742	1.1118	-0.601248	-0.737383	-0.0072517	-1.12264	-1.03774	-1.03849	-1.05994	0.553985	-1.13337	-0.939135	-0.426747	-0.780722	-1.03874	-0.699085	-0.16664	-1.04725	-0.653735	-1.10883	-0.0295344	-1.07496	-0.455616	-1.10177	-1.0601	-0.866049	-0.854072	-1.12878	0.0752606	-0.838421	-1.04693	0.05297	-1.05877	-1.04771	-0.612684	-1.04133	-1.1034	-1.11816	-1.1211	-0.503097	-1.1247	-0.16553	0.0742128	-0.703642
heptenedioate (C7:1-DC)*	Lipid	-0.856126	-0.775417	-0.51625	0.398574	-0.734584	0.909739	-0.0471617	-0.828005	-0.112515	-1.07859	-0.863057	-1.19223	-1.40258	0.33368	-0.855304	-0.554017	-0.690863	-1.16417	-1.09331	-0.499482	-0.212773	-1.38404	0.116012	-1.0832	0.253241	-0.897868	0.188261	-1.05245	-1.38215	-0.789135	0.0841695	-1.24212	-0.829784	-0.733168	-1.13459	0.154331	-1.3495	-1.07692	-0.0346895	-0.864303	0.00431818	-0.732246	-1.21377	0.168523	-1.32292	-0.732905	-1.13909	-0.869796
adipoylcarnitine (C6-DC)	Lipid	-1.16326	-0.815245	-1.0695	0.74915	-0.567654	0.0393286	-0.295852	-1.22368	-0.522145	-0.609715	0.0548154	-1.12957	-1.21328	-0.273893	-1.05811	-0.85411	-0.523428	-1.18003	-0.944525	-0.546144	-0.293581	-0.993096	-1.19927	-0.844384	0.446839	-1.25159	0.0884355	-0.0265308	-1.2915	-1.11991	-0.26771	-1.23548	-0.629942	-0.62486	-0.818876	0.584722	-0.809938	-0.691112	-0.740005	-0.286138	-0.0883684	2	-0.665307	-0.725118	-0.91594	-0.552694	-0.604376	-0.397019
suberoylcarnitine (C8-DC)	Lipid	-1.23867	-1.03921	-0.936497	1.2839	-0.339128	0.0433148	0.176458	-1.20722	-0.64004	-0.394276	-0.139495	-1.07001	-1.38585	-0.200876	-1.11488	-0.860628	-0.798214	-1.25754	-1.15294	-0.852793	-0.105661	-1.04569	-1.28996	-0.877374	0.505027	-1.32011	-0.0556845	-0.348783	-1.37879	-1.23331	-0.44356	-1.2713	-0.632411	-0.716147	-0.712391	1.04746	-0.850166	-0.708118	-1.01723	-0.455904	-0.216377	-0.368574	-0.456328	-0.727547	-1.13912	-0.895236	-0.351099	-0.941363
3-hydroxyadipate	Lipid	-1.04838	-0.958548	-0.307246	0.0628305	0.701864	0.482106	0.334589	-1.17965	0.0265088	-0.916238	-0.765014	-1.18417	-1.19751	0.122763	-0.113705	-0.133444	-0.832105	-0.181786	-0.767814	-1.02756	0.29405	-0.786549	-0.0592422	-1.09131	0.551287	-1.12249	-0.147427	-1.11536	-0.830123	-0.97059	-0.801132	-1.157	-0.87203	-0.592227	-1.0745	0.0281774	-1.15008	-1.11078	-0.771568	-1.01667	-0.715353	-0.728429	-0.861346	0.0572222	-0.436564	-1.01527	-1.06512	0.294373
decadienedioic acid (C10:2-DC)**	Lipid	-0.735934	-0.891483	0.0387144	0.167041	0.789763	0.751343	-0.103437	-0.700556	-1.17639	0.0980139	-0.702712	-1.07338	-0.768077	1.54904	-0.875758	-0.635864	-0.947457	-0.796782	-1.05305	0.360457	0.402292	-1.07153	-1.07275	-1.0312	-0.583731	-0.809397	1.30338	-0.541444	-1.23483	-0.230593	-1.0365	-1.20889	-0.219279	-0.206565	-0.960409	-0.92589	-0.799769	-0.891677	-0.429599	-0.526464	-0.929551	-1.13825	-0.949064	0.0615741	-1.10906	-0.705553	-1.0436	-0.693597
stearoyl ethanolamide	Lipid	-0.690461	-1.18495	-0.729088	0.195456	-0.85687	-0.132439	0.667335	-0.578507	-0.508448	-0.158803	-0.938975	-0.0922974	-0.369198	0.525298	-0.83886	-0.867652	-0.703705	-0.998763	-0.266019	-0.544698	-0.00055937	-1.06772	-1.05879	-0.365659	0.268987	-1.02405	-0.845331	-0.275398	-0.766436	-1.10187	-0.444982	-0.525448	-0.832287	-0.495381	-0.467324	-0.317117	-0.417161	0.0591253	-0.935028	-0.106143	-0.0059409	-1.4348	-0.498981	-0.267384	-0.263397	0.416258	-0.924096	-0.583657
oleoyl ethanolamide	Lipid	-0.910296	-0.867834	-0.676455	-0.138628	-0.921165	0.443216	1.08385	-0.592716	-0.911524	-0.104218	-1.21209	0.757999	-0.947689	2	-1.16641	-0.34566	-0.70572	-0.655297	-0.0537898	-0.977855	-0.393111	-0.712739	-0.15727	-1.0166	0.240952	-0.632736	-0.870302	-0.68699	-1.24724	-1.28148	-0.147658	-1.07268	-0.776331	-0.456191	-0.229857	0.267774	-1.08272	-0.570485	-0.231965	0.0258345	-0.0220273	-1.08639	-0.565365	-0.14592	-0.344194	-0.222548	-1.21312	-1.10362
palmitoyl ethanolamide	Lipid	-0.719354	-0.938416	-0.846518	-0.494441	-0.943056	0.198462	1.05721	-0.43642	-0.6858	-0.786362	-1.10166	-0.167156	-0.416197	1.11127	-1.21702	-0.351948	-1.2798	-0.743013	-0.473737	-0.444336	0.0663093	-0.743057	-0.993631	-0.850229	0.650314	-1.02466	-0.56211	-0.562982	-1.33917	-1.36413	-0.375537	-1.2069	-0.568209	-0.383034	0.149703	0.368794	-0.8928	-0.561153	0.0122198	-0.205055	0.00784081	-1.33981	-0.334098	-0.360696	-0.459804	-0.578107	-0.925745	-0.692832
arachidonoyl ethanolamide	Lipid	-1.24452	-0.825416	-1.10402	-0.745013	-1.36224	0.464334	1.7512	0.0942033	-1.05457	-1.40283	-1.01757	0.0677392	-1.27382	1.59504	-0.854465	-0.0476493	-1.06423	-0.272613	0.565192	-1.22656	0.252855	-1.12493	-1.22763	0.614019	1.08157	-0.436742	-0.522039	0.59097	-1.42447	-1.38001	-1.09572	-0.775788	-0.634782	-0.566609	0.438395	-0.660124	-0.700439	-0.501569	-1.00483	1.03419	0.509465	-1.41762	-0.464906	-0.581257	0.3945	0.45346	-0.884455	0.0606094
linoleoyl ethanolamide	Lipid	-0.536641	-0.933465	-0.641644	0.127776	-0.820311	-0.227211	1.44016	-0.183765	-0.512756	-0.174083	-1.1758	0.740054	-1.03738	2	-1.29036	-0.24946	-0.116303	-0.122531	-0.0078528	-1.4246	0.0264655	-1.29497	-0.658144	-0.262846	1.0547	-0.912402	-1.10584	-0.476867	-0.986669	-0.907509	-0.144712	-0.748865	-0.104163	0.260303	-0.267201	-0.138653	-0.749947	0.0977606	-0.405701	0.830154	-0.735929	-0.474591	-0.0873527	-0.603336	0.194288	0.148361	-0.852947	-0.880598
5-HETE	Lipid	-1.20236	-1.19771	0.0314151	-0.572922	-0.364769	-0.420272	0.681086	0.0390867	-0.39177	0.129047	-1.46873	-0.254152	0.363346	0.296238	-1.24123	0.547291	-1.20421	-0.537248	0.104992	-0.538444	1.05914	-0.873216	-0.785223	0.210139	0.393186	-1.47591	-0.451522	-0.647885	-1.30204	-1.43374	0.661896	-1.19125	-1.33275	-1.21482	-0.589797	-1.34869	-0.64287	-0.459084	-1.34322	0.771626	-0.487059	-1.22208	1.02348	-0.465458	0.198599	1.20096	0.426115	-1.32304
hexadecadienoate (16:2n6)	Lipid	-0.501317	-1.03484	-0.614165	-0.836493	-1.43714	-0.447237	-0.622016	-0.383552	-0.323382	-0.254801	0.487159	-0.44665	-0.615652	0.476435	-1.29637	1.2293	-1.16391	-0.656403	-0.537602	-0.876317	2	-1.22063	-1.15967	-0.248444	0.403904	-0.698501	-0.211093	1.35902	-1.44547	-0.0819539	0.0640708	-0.93154	0.392385	-0.301692	-0.442136	-0.768095	-0.997269	0.876339	0.450461	1.77121	-0.7727	-0.606097	0.380805	0.825381	0.530463	-0.626931	-0.6616	-0.662335
16-hydroxypalmitate	Lipid	-0.817531	-0.407523	-0.128383	-0.84324	-0.867737	-0.286517	-0.188049	-0.364644	0.0433355	-0.0237634	-0.939066	-0.0512575	-0.443731	0.774567	-0.71127	0.253711	-1.16001	-0.577297	0.188134	-1.10621	0.344922	-0.337844	-0.919337	-0.801061	0.332322	-0.204259	-0.230457	-0.666693	-1.13228	-0.509825	-0.337914	-1.05751	-0.356651	0.108288	-0.20105	-0.355515	-0.674265	-0.139585	-0.645568	0.214832	1.23076	-1.12626	-0.300137	0.239276	-0.245484	-0.264712	-1.26738	-0.998019
myristoleate (14:1n5)	Lipid	-0.955495	-0.585069	-0.368013	-0.955403	-1.29126	0.129164	0.027124	-0.536377	-0.72761	-0.0109967	-0.537197	-0.405989	-0.97924	1.57626	-1.00862	0.493419	-1.43536	-0.514741	-0.549931	0.143915	0.844055	-0.0576917	-0.787543	-0.862645	-0.304681	-0.238885	0.0498716	0.408915	-1.41369	-0.316412	0.417358	-1.19293	-0.834437	-0.916908	-0.202121	0.219988	-0.989532	-0.234976	-0.128842	0.364919	0.568052	-1.39794	-0.155928	1.01637	-0.149565	-0.398933	-1.0949	-0.626121
5-dodecenoate (12:1n7)	Lipid	-1.08897	-0.532889	-0.559635	-0.827154	-1.04437	0.0623347	-0.157648	-0.595615	-0.915734	-0.310965	-0.711061	-0.70664	-0.671807	1.05107	-0.958305	-0.0961387	-1.12359	-0.77219	-0.722896	-0.332478	0.316193	-0.471851	-0.905294	-0.915058	-0.426418	-0.428296	-0.216523	0.192635	-1.25996	-0.535422	0.313846	-1.07337	-0.872587	-0.487892	-0.430963	-0.0812207	-0.924284	-0.476388	-0.644407	0.0380456	-0.191554	-1.21076	0.0724058	0.583744	-0.569862	-0.633884	-0.892145	-0.60477
laurate (12:0)	Lipid	-1.14997	0.558933	-0.478189	-1.1049	-1.33795	0.233772	-0.412498	-0.371048	-0.659861	-0.298681	-1.02772	-0.0855584	-1.16539	1.07494	-1.04583	0.278915	-1.26962	-0.902378	-0.9612	-0.491139	0.0415472	-0.923578	-0.964503	-0.9013	-0.0326231	-0.40231	0.132093	-0.37502	-1.45571	-0.604939	0.531232	-1.32365	-0.711903	-0.547575	-0.556692	0.136529	-1.1742	0.195068	-0.356637	0.123634	0.153232	-1.22122	0.624417	0.723663	-0.29785	-0.547572	-0.588415	-0.53933
myristate (14:0)	Lipid	-0.83604	-0.379679	-0.197756	-1.136	-1.44965	-0.0220271	-0.621389	-0.199854	-0.389281	-0.120958	-0.361209	0.188212	-1.1373	1.35375	-0.964965	1.06436	-1.48412	-0.760332	-0.206805	-0.359885	0.721224	-0.561251	-1.01892	-0.702243	0.194728	-0.267055	0.0180268	-0.349765	-1.65204	-0.160628	0.136977	-1.4049	-0.625149	-0.972865	-0.0701556	0.500989	-1.21589	0.329799	0.0864741	0.460135	0.666233	-1.31306	0.25362	1.46733	0.201037	-0.220159	-0.987661	-0.891729
estrone 3-sulfate	Lipid	-0.852537	-0.557223	-0.848301	-0.841563	-0.49686	-0.846342	-0.85276	-0.63621	-0.84462	-0.860041	-0.714283	-0.855791	-0.77931	-0.847574	-0.461295	-0.745983	-0.515578	-0.858715	0.10524	-0.412146	-0.841102	-0.692106	-0.850543	-0.657424	-0.569586	-0.842986	-0.769864	-0.85523	-0.412018	-0.468951	-0.861158	-0.7521	-0.851501	-0.474362	-0.586958	-0.850948	-0.578032	-0.589648	-0.811212	-0.609809	-0.854059	-0.553014	-0.858071	-0.803587	-0.710404	-0.849797	-0.631043	-0.664156
maleate	Lipid	-0.444199	-0.874708	-1.13879	0.402066	0.430383	0.332111	-0.682599	-0.825489	-0.368146	-0.673039	-0.881765	-1.18261	-1.33438	-0.881482	-0.998059	-0.934356	-0.479863	-1.02795	-1.38319	-0.262834	-0.223272	-1.35355	-0.895246	-0.563605	-0.339896	-1.4094	-0.0287714	-0.807275	-1.18851	-0.860382	-1.12418	-1.35499	-0.339123	-0.530535	-1.11443	-0.776086	-1.13818	-1.23637	-0.287538	-0.989857	-0.638221	0.0180895	-1.42125	-1.16295	-1.2792	-1.04395	-0.876108	-0.698574
caproate (6:0)	Lipid	-0.418153	-0.419834	-0.603082	-0.331884	-0.0337362	-0.0198833	-0.577083	-0.481985	-0.57972	-0.410424	-0.0761285	-1.16188	-0.933236	0.00841328	-0.171435	-0.607118	-0.908212	-0.559616	-0.846723	-0.327701	-0.267345	-0.590394	-0.532151	-0.915191	-0.47764	-0.143477	-0.197758	0.0912829	-0.766649	-0.205795	0.0361253	-0.892301	0.0156553	0.178445	-0.328248	-0.169488	-0.541638	-0.419929	-0.494372	-0.670652	-0.908539	-0.541714	0.169459	0.084113	-0.674262	-0.343645	-0.775508	-0.884532
butyrate/isobutyrate (4:0)	Lipid	-1.20908	-0.687037	1.78743	-0.0191645	0.0691853	-0.804046	-0.334527	-0.37575	-0.517951	-0.936771	-0.628287	-0.637267	-0.452385	-0.66738	0.338589	-0.642188	-0.650978	-0.538507	-0.224187	-0.302473	-0.639709	-0.505581	-0.893933	-0.254839	-0.473988	-0.165201	0.239225	-0.397707	0.295743	-0.913768	0.233383	-0.733003	-0.481587	-0.556565	-0.199082	-0.290769	-0.153675	-0.438561	-0.708183	-0.737152	-0.435071	0.521189	-0.647851	-0.876116	-0.292398	-0.568297	-0.713239	-0.0168105
1-myristoyl-2-palmitoyl-GPC (14:0/16:0)	Lipid	-0.519358	-0.936731	-1.04637	-0.721948	-1.09506	0.345552	0.0616148	0.439917	-0.985392	-0.935903	-0.371915	0.107974	-0.353785	-0.617119	0.318842	-0.446499	-1.14991	-1.22866	-0.719834	-0.287273	-0.810225	-0.50215	0.100441	-0.970648	-0.868308	-1.12187	-0.97676	-1.24834	0.156374	-1.0029	-0.382508	-0.870065	-0.428575	-0.890664	-0.551239	0.294386	-1.05847	-0.395147	-0.498463	-1.10919	0.75152	-0.820303	-0.642049	-0.459958	-1.11957	-1.41042	-0.0389797	-0.865988
1-palmitoyl-2-palmitoleoyl-GPC (16:0/16:1)*	Lipid	0.210412	-0.878695	-1.24999	-0.371012	-0.854293	0.911435	0.947943	-0.465183	-1.06115	-0.0413696	-0.101827	-0.0157107	-0.100019	-0.278614	-0.16747	0.0818573	-1.262	-1.04001	-0.651073	0.298071	-0.535604	0.516514	-0.351784	-1.28798	-1.03466	-1.1048	-0.716551	-0.705168	-0.450066	-0.718611	0.0503412	-0.839576	-0.929444	-0.571705	-0.680946	0.545201	-0.982237	-0.301532	0.412439	-0.44659	1.02972	-0.861591	-0.818723	-0.395796	-1.25038	-0.956291	-0.619251	-0.747105
1,2-dipalmitoyl-GPC (16:0/16:0)	Lipid	-0.567363	-1.23027	-0.361329	-0.571772	-0.403426	-0.0329656	1.02424	-0.00604851	-0.987054	-0.736977	-0.942843	0.704448	-0.757482	0.250643	0.0445636	-1.45428	-0.969904	-0.88336	-0.434021	0.38666	-0.813559	-0.65581	-0.801202	-0.644926	-0.267798	-0.590998	-0.732987	-0.374988	-0.530367	-0.968169	-1.14685	-0.949075	-0.488184	-0.877943	0.0164111	-0.542551	-0.971437	-1.30864	-0.905985	-1.48431	0.449476	-1.02059	-0.364891	-0.875063	-0.694631	-0.514241	-0.531975	-0.4928
1-palmitoyl-2-pentadecanoyl-GPC (16:0/15:0)*	Lipid	-0.109743	-0.760079	-0.686051	-0.343955	-0.769905	0.509649	0.222581	0.599372	-0.535463	-0.634644	-0.679856	0.477197	-0.813859	-0.469131	0.0777896	-0.406746	-0.966208	-1.12837	-0.0809713	0.614244	-0.789634	-1.4151	-0.112556	-0.852997	-0.42296	-1.54267	-1.08147	-1.18148	0.0899853	-0.637337	0.208172	-0.982777	-0.456395	-0.973707	-0.243872	0.273226	-0.717643	-0.867308	-0.822909	-1.10339	0.412056	-0.745993	-0.834458	0.094125	-0.65237	-0.881257	0.253165	-0.656795
2-hydroxyadipate	Lipid	-0.602173	-0.571381	-0.593376	0.696935	-0.553228	1.64368	-0.583871	-0.574023	-0.29473	-0.397722	-0.551809	-0.563951	-0.579369	-0.56427	-0.571104	-0.604205	-0.604673	-0.580563	-0.578418	-0.594382	-0.565321	-0.598831	-0.106645	-0.593068	-0.602033	-0.568164	1.45489	-0.567392	-0.599866	-0.549658	-0.599043	-0.55186	-0.566039	-0.573868	-0.587386	-0.557838	-0.553047	-0.576989	-0.555003	-0.582439	-0.0324614	-0.589816	-0.5506	-0.56722	-0.559007	-0.594853	-0.598135	-0.583526
hexanoylglutamine	Lipid	-1.0861	-1.06514	-0.376942	0.822448	-0.441391	0.407711	-0.0396006	-0.743929	-0.900749	-0.0173405	-0.94164	-0.572359	-0.96424	1.0354	-0.697427	-0.860825	-0.776946	-1.08496	-0.908788	-0.917596	0.0369463	-0.972737	-0.98788	-0.480367	0.990541	-1.03615	-0.690284	-0.430729	-1.00578	-0.911865	-0.653858	-0.88727	-0.767031	0.455921	-0.936106	-0.490908	-0.890462	-1.01724	-0.461662	-0.296426	-0.195338	-0.538955	-0.469124	-0.34927	-0.778209	-0.720074	-0.839166	-0.522595
4-methylhexanoylglutamine	Lipid	-0.777728	-1.0168	-0.0903728	0.304448	-0.770308	0.194118	-0.503705	-0.382118	-0.797294	-0.669231	-0.929337	-0.578128	-0.763054	0.506853	-0.667055	-0.236383	-0.694292	-0.892097	-1.03024	-0.812527	-0.00733024	-1.03658	-1.00204	-0.911601	0.384041	-0.819495	-0.520748	-0.778935	-0.850072	-0.777349	-0.730515	-0.869011	-0.959038	-0.141579	-1.00871	0.121975	-1.02676	-0.974723	-0.392528	-0.51078	-0.476316	-1.0561	-1.05223	0.13773	-0.784333	-0.735028	-0.826421	-0.598436
azelate (C9-DC)	Lipid	-0.318487	-0.667606	-0.616424	-1.74038	-0.265387	-0.431878	-0.438785	-1.09437	-0.605908	-0.966634	-0.193966	-0.674039	-0.941815	0.201126	1.56968	-0.599971	-0.624093	-0.450093	0.196661	-0.844395	-0.447162	-1.11478	0.00606835	-0.848989	-0.665335	-1.19432	-0.192012	-0.721371	-0.747105	1.31843	-0.646443	-1.11967	-0.737626	0.0485536	-0.659802	0.128962	-0.969001	-0.673944	-0.389409	0.201442	-0.536187	0.675007	0.0933725	0.241687	-0.0939149	-0.635748	-0.939198	-0.638013
adipate (C6-DC)	Lipid	-1.12189	-0.92113	-0.583035	-0.21559	-0.656601	0.24627	0.600695	-0.436038	-0.492943	0.0361889	-0.690663	-0.944644	-0.148184	2	-0.895121	-1.11493	-0.473025	-0.351121	-1.19692	-0.945573	0.339933	-0.778323	-0.446209	-1.13123	0.228585	-1.11796	-0.861494	-0.714084	-0.809447	0.060786	-0.353802	-0.878931	-0.175499	-0.51034	-0.791355	1.04114	-0.608835	-0.446369	-0.769933	0.174178	-0.916088	0.178805	-0.592158	-0.0261621	-0.281624	0.16675	-0.19573	0.494667
tetradecanedioate (C14-DC)	Lipid	-0.842593	-0.692722	-0.152601	-0.133852	-0.620752	-0.485526	-0.932869	-0.610038	-0.308359	-0.68126	-0.694909	-0.75823	-0.942496	0.182029	-0.41225	-0.733497	-0.540174	-0.73835	-0.363174	-0.491347	-0.351245	-0.70449	-0.908865	-0.640018	-0.383363	-0.592124	0.0962993	-0.606356	-0.992621	-0.43233	-0.332181	-0.916146	-0.556416	-0.455925	-0.477464	0.0293782	-0.772882	-0.538599	-0.705474	-0.38107	-0.0752456	-0.872618	-0.46006	-0.112637	-0.801594	-0.671646	-0.806888	-0.737755
hexadecenedioate (C16:1-DC)*	Lipid	-0.816987	-0.840915	-0.300849	-0.490915	-0.500117	-0.336675	-0.705324	-0.674107	-0.627577	-0.717778	-0.573033	-0.862296	-0.952591	0.249683	-0.707446	-0.73299	-0.575217	-0.651594	-0.569939	-0.577732	-0.616486	-0.733094	-0.856724	-0.783776	-0.435943	-0.529951	-0.283774	-0.223922	-0.947894	-0.647137	-0.38625	-0.920772	-0.73722	-0.353147	-0.589525	-0.097808	-0.89666	-0.661448	-0.84113	-0.297375	0.00910248	-0.753668	-0.538645	-0.0281037	-0.825341	-0.838019	-0.814501	-0.826822
tetradecadienedioate (C14:2-DC)*	Lipid	-0.812253	-0.503064	0.353737	-0.266064	-0.279563	0.00569997	-0.869612	-0.308156	-0.571365	-0.229923	-0.719699	-0.843907	-0.623102	0.859394	-0.637598	-0.39371	-0.585775	-0.344716	-0.772472	-0.346646	0.299764	-0.700973	-0.949966	-0.958062	-0.0714934	-0.161654	0.510288	0.113139	-0.777361	-0.239748	-0.630469	-1.05281	-0.524892	-0.725121	-0.499994	-0.728078	-0.724648	-0.451108	-0.524495	-0.103329	-0.318526	-0.617657	-0.41067	0.214426	-1.00761	-0.5972	-0.693321	-0.628666
dodecanedioate (C12-DC)	Lipid	-0.896327	-0.223509	-0.0985877	-0.661524	-0.671496	-0.506976	-0.81046	-0.567885	-0.620412	-0.512662	-0.879997	-0.541564	-0.906909	0.906631	-0.572354	-0.450684	-0.553105	-0.659625	-0.631508	-0.690781	-0.0352793	-0.678315	-0.859275	-0.736753	-0.406357	-0.580563	0.114901	-0.641106	-0.856986	-0.221052	-0.311126	-0.859443	-0.393387	-0.107879	-0.606305	-0.119586	-0.710367	-0.504714	-0.611626	-0.461284	-0.156812	-0.800411	-0.208379	0.0463335	-0.704633	-0.867543	-0.609962	-0.622198
dodecenedioate (C12:1-DC)*	Lipid	-0.725299	-0.693206	0.463556	-0.432011	-0.134168	-0.782118	-0.582704	-0.710692	-0.74095	-0.60127	-0.588589	-0.708294	-0.956306	0.895593	-0.318068	-0.278442	-0.717367	-0.685781	-0.638657	-0.898141	0.375558	-0.808573	-0.817054	-0.682074	-0.0687434	-0.742517	0.508523	-0.493687	-0.794087	-0.0901918	-0.536298	-0.921644	-0.279968	-0.666373	-0.556098	-0.477473	-0.817102	-0.619088	-0.657672	-0.0936888	-0.40744	-0.724705	0.110804	0.080577	-0.634353	-0.585378	-0.709816	-0.520979
5-hydroxyhexanoate	Lipid	-0.670866	-0.725391	-0.189626	-0.466407	-0.00631446	-0.499048	-0.144636	-0.460768	-0.658365	-0.640197	-0.425186	-0.916453	-0.930138	0.389072	-0.870802	-0.91039	-0.423534	-0.643096	-0.85397	-0.566164	-0.419037	-0.838131	-0.321412	-0.66504	-0.858493	-0.867475	-0.318553	-0.667325	-0.875598	-0.869586	-0.426493	-0.948348	-0.537455	-0.27965	-0.453637	0.0383727	-0.941435	-0.325009	-0.434946	0.106196	-0.364618	-0.280107	-0.871321	-0.472594	-0.964338	-0.864491	-0.349378	-0.273787
3-hydroxydodecanedioate*	Lipid	-0.859526	-0.711713	-0.0231548	-0.872012	-0.46879	-0.52514	-0.65304	-0.585372	-0.690898	-0.714895	-0.750857	-0.624854	-0.801189	0.503257	-0.40649	-0.616804	-0.617663	-0.832345	-0.566418	-0.740422	-0.206469	-0.679852	-0.855112	-0.863572	0.115505	-0.704085	-0.235859	-0.638345	-0.852387	-0.564448	-0.503709	-0.837531	-0.621202	-0.393593	-0.540252	-0.533228	-0.754122	-0.681044	-0.678108	-0.344409	-0.136782	-0.803627	-0.436578	-0.355898	-0.852055	-0.87021	-0.848379	-0.656745
3-hydroxysebacate	Lipid	-0.942653	-0.847716	-0.259735	0.0129771	-0.432492	-0.53365	-0.571412	-0.775295	-0.762387	-0.676407	-0.779053	-0.754437	-0.944507	0.42255	-0.678218	-0.570395	-0.750799	-0.893653	-0.833641	-0.939742	-0.334152	-0.904152	-0.934111	-0.906979	-0.131217	-0.828441	-0.324258	-0.86192	-0.883466	-0.659873	-0.612355	-0.812589	-0.829215	-0.378369	-0.753451	-0.540612	-0.844913	-0.746191	-0.765303	-0.478888	-0.376254	-0.895399	-0.564256	-0.516719	-0.811688	-0.717076	-0.917993	-0.776657
3-hydroxyoctanoate	Lipid	-0.831374	-0.802301	0.0454745	-0.601843	-0.758175	-0.380438	-0.755614	-0.196478	-0.724139	-0.603929	-0.983891	-0.870867	-0.836507	0.379027	-0.676721	-0.744085	-0.779506	-0.930023	-0.800428	-0.776529	0.073486	-0.638745	-0.779129	-0.830707	-0.13417	-0.749487	-0.303058	-0.817791	-1.08269	-0.634404	-0.50165	-1.04494	-0.798742	-0.406233	-0.488938	-0.666657	-0.451297	-0.590883	-0.809221	-0.212958	-0.448695	-0.849543	-0.477422	-0.227033	-0.939402	-0.711883	-0.821874	-0.774609
3-hydroxyhexanoate	Lipid	-0.909499	-0.467056	0.161403	-0.744396	-0.586254	-0.220461	-0.657444	0.212731	-0.922914	-0.991054	-0.841298	-0.921073	-0.806904	0.633278	-0.722811	-0.93853	-0.860576	-0.987193	-0.855484	-0.705624	0.127449	-0.699992	-0.778774	-0.613317	-0.0633368	-1.01691	-0.0647337	-0.676067	-1.17702	-0.27891	-0.450318	-1.16727	-0.860224	-0.195986	-0.517444	-0.67376	-0.843029	-0.72236	-0.819671	-0.00594648	-0.228354	-0.89725	-0.571433	-0.279005	-0.845022	-0.771422	-0.73429	0.551125
sebacate (C10-DC)	Lipid	-0.895999	-0.987033	-0.539606	-0.0382561	-0.496321	-0.777131	-0.697808	-0.68585	-0.924264	-0.646287	-0.848047	-0.46084	-0.999742	1.38873	-0.359165	-0.364988	2	0.0713759	-0.809804	-0.916272	-0.301454	-0.897802	-0.439247	-0.960878	0.240049	-0.690622	-0.741208	-0.550142	-0.815966	-0.116195	-0.384376	-0.866063	-0.236218	-0.467479	-0.728741	0.269098	-0.710518	-0.450038	-0.53435	-0.192422	-0.16003	0.0948069	-0.714859	-0.163081	-0.926305	-0.411173	0.793602	-0.764315
suberate (C8-DC)	Lipid	-0.926125	-0.975023	-0.407052	-1.04919	-0.230881	-0.122412	0.186156	-0.42959	-0.956418	-0.624836	-0.978934	-1.02406	-0.949648	1.19196	-0.4132	-0.936547	-0.272095	-0.980383	-1.00712	-0.999462	-1.0595	-0.999014	-0.916421	-0.934335	0.11671	-0.737425	-0.638154	-0.593906	-1.02606	-0.367924	-0.348006	-0.945659	-0.945257	-0.215857	-1.01183	0.269166	-1.0127	-0.96994	-0.935603	-0.500131	-0.299778	-0.0937912	-0.96816	-0.344329	-0.990756	-0.913941	-0.227789	-0.301719
2-hydroxysebacate	Lipid	-0.880893	-1.03987	-0.395576	-0.0498754	-0.207833	-0.599855	-0.695531	-0.753221	-0.92804	-0.370143	-0.835899	-0.909409	-1.11549	0.548008	-0.547908	-0.34604	-0.469074	-0.561479	-0.90486	-1.01182	-0.831135	-0.925763	-0.792516	-1.04889	-0.358847	-0.0406765	-0.345955	-0.632958	-0.862951	-0.533796	-0.387327	-1.03461	-0.689599	-0.50973	-0.932131	-0.179999	-0.696406	-0.515351	-0.729274	-0.640442	-0.837045	-0.349001	-0.356429	-0.461812	-0.99479	-0.46642	-0.71105	0.95807
5alpha-pregnan-3beta,20alpha-diol monosulfate (2)	Lipid	-1.16869	0.649208	-0.737093	-0.458876	0.757046	-0.58233	-0.925222	0.894302	-1.12067	-1.10231	-1.03797	-0.789972	-0.466119	-1.02563	-0.278661	0.0527226	0.0594823	0.0815716	-0.423203	0.672712	-0.688852	-0.488181	-0.765222	1.58575	-0.196505	-0.410519	-0.670173	-0.422622	-0.847696	1.46019	-1.09443	-1.11842	0.214495	0.532066	-0.657226	-0.661295	0.528078	-0.276992	-0.698442	0.263021	-1.06608	-0.508199	-0.653719	-0.804236	0.00898332	-0.829519	0.727947	-1.17859
pregnanolone/allopregnanolone sulfate	Lipid	-0.79434	0.0646313	-0.712436	-0.878512	0.314878	-0.690438	-0.914835	-0.0698575	-0.871637	-0.911141	-0.660237	-0.871383	-0.650757	-0.814759	-0.0502776	-0.163037	0.112483	-0.328574	-0.0944591	0.841285	-0.866294	-0.383483	-0.872749	0.292172	-0.266946	-0.911632	-0.714685	-0.328067	-0.694968	0.976041	-0.843387	-0.744821	-0.0604498	0.161559	-0.621524	-0.846775	-0.182306	-0.28993	-0.891384	-0.148109	-0.807415	-0.885133	-0.883308	-0.679352	-0.515294	-0.868021	0.453473	-0.883664
5alpha-pregnan-3beta,20beta-diol monosulfate (1)	Lipid	-1.03272	0.169814	-0.836374	-1.029	0.0116209	-0.67757	-1.11799	0.398379	-1.09556	-0.936723	-0.689021	-0.674574	-0.811953	-1.01316	0.160635	0.0417213	-0.19511	-0.605095	-0.118694	0.714922	-1.01098	-0.228373	-0.904046	0.948383	0.221338	-0.907379	-0.869201	-0.279765	-0.821554	1.29854	-0.99663	-0.970842	-0.159828	0.465596	-0.642458	-0.790992	0.212934	-0.223146	-0.840475	-0.122534	-0.662624	-0.78626	-0.988791	-0.736897	-0.38206	-0.997141	0.505269	-0.933545
5alpha-pregnan-diol disulfate	Lipid	-0.903524	-0.62034	-0.644084	-0.900752	-0.177325	-0.658587	-0.902697	-0.251385	-0.908935	-0.904866	-0.704438	-0.761619	-0.836229	-0.900304	0.137885	-0.63613	-0.357161	-0.729335	-0.0282417	0.231305	-0.9076	-0.906072	-0.900464	-0.02013	-0.0409231	-0.754579	-0.510796	-0.186706	-0.777525	0.884392	-0.902991	-0.905973	-0.901117	0.0393018	-0.508727	-0.90664	-0.604086	-0.73603	-0.909885	-0.243768	-0.223125	-0.908492	-0.746428	-0.676747	-0.899159	-0.901132	-0.576058	-0.902777
5alpha-pregnan-3beta,20alpha-diol disulfate	Lipid	-1.17548	-0.0077132	-0.432479	-0.775176	-0.0352153	-0.351778	-1.22742	0.221549	-0.71835	-1.02715	-0.997309	-1.05191	-0.736406	-1.12658	-0.313954	-0.858234	-0.268306	-0.225872	-0.279766	0.0708242	-0.957113	-1.08143	-1.05169	0.64107	-0.153259	0.155403	-0.154003	0.767809	-0.978311	1.61597	-1.0953	-0.118232	0.0649936	1.45897	-0.413295	-1.07064	-0.351859	-0.868791	-0.75294	0.246326	-0.811122	-0.858145	-0.36974	0.629546	-0.537535	-0.881208	-0.156359	-1.11141
3beta,7beta-dihydroxy-5-cholestenoate	Lipid	-1.49024	0.981378	0.502641	-0.482251	0.723603	-0.657801	-1.47036	0.864835	-1.07218	-1.44968	-0.780402	-0.471249	0.277298	-0.914865	1.94963	0.231854	-0.228524	-0.00404598	-0.103502	0.687776	-0.483517	0.032855	-1.62988	0.176453	-0.291182	0.898423	0.363761	0.632792	-0.678144	0.598841	-0.955339	-1.10694	1.22783	0.901624	0.0171634	-1.51573	-0.0822926	0.0172196	-1.49402	-0.275054	-0.904648	-0.309083	-0.631783	-0.58994	1.81319	-1.57053	0.676728	-0.842648
pregnenolone sulfate	Lipid	-1.17776	0.424808	-0.203528	-0.79392	-0.336534	-0.925708	-1.07573	0.732124	-1.14919	-1.21648	-0.98723	-0.0375451	0.018046	-0.688854	-0.131136	0.272096	-0.416693	-0.363053	-0.00921613	0.716605	-1.15645	-0.7477	-1.18047	-0.810821	0.655054	-1.00079	-0.569417	-0.395909	-0.728051	-0.268178	-1.13109	-0.854207	-0.319838	-0.176452	-0.596195	-0.809482	-0.423373	-0.394956	-1.24006	-0.156519	-0.937099	-0.728429	-0.789711	-0.801502	0.540349	-1.24752	-0.182433	-0.894484
pregnenediol sulfate (C21H34O5S)*	Lipid	-1.28801	0.279905	-0.398556	-0.470959	-0.521102	-0.708844	-0.996994	1.61774	-1.27554	-1.25383	-0.815141	-0.0492751	0.0524567	-0.817218	0.760714	1.1789	-0.210328	-0.414599	0.402402	0.827513	-1.02921	-0.170427	-1.3608	-0.445541	1.1627	-0.997379	-0.45707	-0.295573	-0.294647	-0.159038	-1.20372	-0.81265	0.303804	0.378571	-0.49983	-1.39455	0.207905	0.19165	-1.36007	0.148427	-0.470147	-0.592093	-0.833919	-0.681162	1.04884	-1.35795	0.662606	-0.565672
pregnenetriol sulfate*	Lipid	-1.34696	0.245554	-0.504032	-0.371689	0.0905409	-0.986278	-0.819057	1.51397	-1.32313	-1.25773	-0.504999	-0.0542834	0.31364	-0.791611	0.687299	0.961666	-0.80139	-0.736399	-0.0466656	1.00217	-1.00485	-0.279128	-1.01503	0.360664	0.835584	-1.14195	-0.453609	-0.362878	-0.39367	-0.0821812	-1.26349	-0.984362	0.454093	0.264309	-0.473815	-0.827286	-0.417815	0.0793604	-1.3316	0.562053	-1.01632	-0.730181	-0.900593	-0.899885	1.40564	-1.36184	0.397388	-0.510825
androstenediol (3beta,17beta) monosulfate (1)	Lipid	-0.883191	-0.954972	-1.03887	1.27292	-0.379885	0.61516	-1.15509	1.79613	-0.767127	-1.02283	-0.588962	-0.491335	-0.158143	-0.617178	-0.399473	-0.216554	0.958983	-0.948127	1.07693	-0.869923	-1.18224	-0.887526	-1.0903	2	0.185722	-1.13829	-0.520991	-0.610179	0.581699	-0.354297	-0.657182	0.0114363	0.0512448	1.28506	-0.187972	-1.30746	-0.152224	0.323202	-0.803718	-0.472749	-0.0148863	-0.0513624	-1.38313	0.745897	0.00621071	-1.28789	1.29639	-0.190031
androstenediol (3beta,17beta) disulfate (2)	Lipid	-1.49622	-0.44541	-0.0714285	-0.311451	-0.634046	-0.683776	-1.54595	-0.0560848	-1.20689	-1.25953	-1.09504	-0.723042	-0.201287	-0.941935	-0.0240601	-0.177054	-0.10482	-0.507243	0.339452	0.65352	-1.21301	-1.20321	-0.95606	-0.925681	-0.0184068	-0.980714	-0.0777333	0.882646	-1.05983	-0.682385	-1.17973	-0.0555274	-0.0755987	0.493554	0.138425	-0.985795	-0.588322	0.129751	-1.3294	-0.577807	-0.889528	-0.783896	-1.02787	0.498885	-0.154078	-1.30438	-0.711401	-1.10658
pregnenediol disulfate (C21H34O8S2)*	Lipid	-1.45684	-0.283532	-0.317918	0.528282	-1.05617	-0.534649	-1.4709	0.670131	-1.19445	-1.21155	-1.01075	-1.00475	-0.795979	-1.04743	0.745718	-0.588085	-0.420302	-0.882125	0.684725	0.542104	-1.27246	-1.0358	-1.00382	-1.06635	1.10762	-0.620899	0.0175793	0.960459	-0.863078	-0.36373	-1.2681	-0.19983	0.122168	1.57001	-0.27975	-1.35055	-0.65561	-0.645057	-1.31651	0.282363	0.51983	-0.909141	-0.326466	0.643401	-0.109625	-1.38583	-0.269738	-0.334199
21-hydroxypregnenolone disulfate	Lipid	-1.30384	-0.0457079	-0.693366	-0.388994	-0.412509	-0.770155	-1.34007	-0.265057	-1.1889	-1.29146	-0.753977	-0.822009	-0.533912	-0.753741	-0.246839	-0.408642	-0.181702	-0.584376	-0.223083	0.833517	-1.18977	-1.16646	-1.23545	-1.04352	0.413423	-0.573118	-0.0631717	0.17201	-1.01163	-0.402261	-1.20595	-0.414712	-0.0701128	0.4032	-0.189296	-1.29195	-0.748073	-0.270683	-1.28027	-0.256217	-0.996225	-0.922524	-0.892469	0.165594	-0.139651	-1.33481	-0.708469	-0.884244
pregnenetriol disulfate*	Lipid	-1.3177	-0.35237	-0.539256	-0.0283172	-0.205275	-0.700717	-1.2405	0.379566	-1.20246	-1.1593	-0.746283	-0.953407	-0.582492	-0.920818	0.411244	-0.586193	-0.697333	-1.04548	0.0276764	0.781494	-1.03391	-0.976754	-1.23663	-0.489895	0.8484	-0.831287	0.285132	-0.118654	-1.03009	0.10209	-1.2496	-0.743358	0.381248	1.3734	-0.319181	-1.29631	-1.04812	-0.835271	-1.2073	0.472993	-0.693877	-1.0345	-0.54845	0.277942	0.146566	-1.11541	-0.807265	-0.569429
5alpha-androstan-3beta,17alpha-diol disulfate	Lipid	-0.982604	-0.984212	-0.477576	-0.465967	-0.986268	-0.308225	-1.02155	-0.279505	-0.508953	-0.939568	-0.933354	-0.731278	-0.143226	-0.981208	-0.577095	0.463882	-0.0626407	2	0.469249	-0.323112	-1.02909	-0.942217	0.154802	1.58189	-0.653475	0.00482258	-0.073075	-0.73934	-0.544536	-0.146088	-0.978683	0.720244	-0.0170733	-0.545531	0.414204	-0.676878	0.0736796	0.508787	-0.932148	-0.752856	-1.00754	-0.633664	-0.980447	1.80673	0.436148	-1.03525	-0.481806	-0.881559
androstenediol (3alpha, 17alpha) monosulfate (3)	Lipid	-1.11109	-0.530782	-1.36374	0.59677	-0.896392	-0.0291677	-1.49371	1.38302	0.358654	-1.05897	-1.27947	-0.537552	-0.48741	-0.845132	0.0374192	-0.00808413	0.28919	0.30841	1.14095	0.0775579	-1.61823	-0.658045	-0.534719	-0.0625163	0.199635	-1.59533	-0.575642	-0.0479196	-0.215706	-0.235876	-0.71661	-0.0849882	-1.00485	1.83957	-0.127458	-1.24576	0.753069	-0.351799	-1.08053	0.00753771	1.21769	0.06126	-1.64552	-0.0461506	1.13998	-1.02705	0.571959	0.271741
dehydroepiandrosterone sulfate (DHEA-S)	Lipid	-1.3574	0.554326	-1.25234	-0.122672	-0.52546	-0.922666	-0.825665	1.42037	-0.908419	-1.21207	-0.950386	0.189736	0.882419	-0.105896	0.473201	0.959652	0.419237	-0.31427	1.97715	-0.0394135	-1.16863	-0.184849	-1.36092	0.596402	0.275357	-1.40332	-0.80616	0.392782	1.12773	-0.55797	-0.948348	-0.413604	-0.454893	0.0462437	0.413062	-1.11534	0.754154	1.5766	-1.33237	0.506852	-0.708795	0.514177	-1.44414	-0.0733245	1.98259	-1.13587	1.7158	-0.811714
androsterone sulfate	Lipid	-0.909353	0.0825555	-1.14209	-0.985717	-0.0678619	-0.742077	-1.19294	1.12304	-0.607228	-0.924544	-1.03392	-0.13243	-0.356525	-0.301597	-0.626469	1.10417	-0.373109	-0.178109	1.26174	-0.0459686	-1.38699	-0.217384	-1.31542	-0.217401	0.327837	-1.42328	-1.01106	-0.807108	-0.0754118	0.416904	-0.90793	-0.215089	-1.13182	0.996268	0.533045	-0.653933	0.343754	0.721635	-1.26163	0.291718	-0.630682	-0.19096	-1.42984	-0.921798	0.931397	-1.00613	0.68159	-0.559681
epiandrosterone sulfate	Lipid	-0.976651	0.471181	-1.11119	-1.35766	0.427161	-0.480705	-1.20001	1.23189	-0.194887	-0.996863	-1.23445	-0.107779	0.39362	-0.314826	-0.659228	1.59389	0.127119	0.7136	1.27209	-0.335649	-1.29425	0.344566	-0.978263	-0.00989098	0.0953095	-1.40876	-0.680569	-0.781972	0.267121	0.683314	-0.828456	0.132944	-0.833169	0.144875	0.668357	-0.443836	1.19826	1.46363	-1.38061	0.561078	-1.09274	-0.0944516	-0.534479	-0.236483	1.33932	-0.977318	0.998351	-1.0153
tetrahydrocortisol	Lipid	-0.867576	-0.871626	-0.859482	-0.873281	-0.878349	-0.64675	-0.886419	0.120775	-0.88499	-0.877993	2	-0.262804	-0.716755	-0.881761	0.0499696	-0.549258	0.0383508	-0.888251	-0.508036	0.555254	-0.87964	-0.588068	-0.886479	-0.881376	-0.666133	-0.877868	-0.884637	-0.675558	-0.602094	-0.666153	-0.668053	-0.872065	-0.69282	-0.184263	-0.872806	-0.883948	-0.0921871	-0.59134	1.79729	-0.870372	-0.844939	-0.832883	-0.886869	-0.68697	1.1368	-0.86915	-0.60303	-0.454395
leukotriene B5	Lipid	-0.926047	0.129653	-1.1429	-0.620075	-0.620415	-1.1411	-0.856287	0.371935	-1.13623	-0.875046	2	-0.242266	-0.655591	-0.800129	0.475758	0.00231138	0.84955	-0.437319	-0.241984	0.281009	-0.38779	0.257862	-1.05188	-0.548466	-0.475464	-0.801437	-1.14823	0.0710342	-0.248666	-0.437739	-0.70833	-0.828963	-1.11757	-0.608394	-0.303508	-1.17198	0.664062	-0.268966	1.53849	-0.861091	-0.767147	-0.686075	-1.17274	-0.451756	2	-1.15217	-1.15118	-0.393001
cortisol 21-sulfate	Lipid	-0.740055	-0.741315	-0.654002	-0.111081	-0.477746	-0.742569	-0.727468	-0.556407	-0.753818	-0.741152	-0.0404098	-0.746432	-0.738797	-0.507322	-0.594806	-0.740506	-0.741201	-0.739012	-0.657258	-0.4607	-0.748608	-0.745253	-0.739847	-0.59822	-0.747359	-0.753311	-0.693509	-0.603564	-0.748797	-0.742344	-0.738443	-0.738586	-0.747588	-0.602305	-0.644889	-0.738096	-0.749127	-0.744316	-0.0491295	-0.745054	-0.670503	-0.63608	-0.741536	-0.511415	-0.752015	-0.752421	-0.750762	-0.532532
cortisol	Lipid	-1.27494	-0.237798	-0.378354	-0.757139	-0.11484	0.818064	-0.922375	-0.142982	-1.26202	-1.16479	2	0.589026	-0.311433	-0.323435	-0.165243	-0.581029	-0.524282	-0.971398	-0.316372	-0.468091	-1.32157	-0.374216	-1.26599	-0.548631	-0.899261	-0.589049	-1.02464	-0.399361	-0.720938	-0.608001	-1.04308	-0.49979	-0.974462	-0.717742	-0.142047	-0.557058	-0.483059	-0.90104	0.550986	-1.29538	-0.898801	-0.567402	0.254988	-0.41011	0.423177	-1.14631	-0.635585	-0.346642
cholate	Lipid	-0.684506	-0.263037	-0.571899	-0.568957	-0.680143	-0.485708	0.514862	1.16012	-0.832618	-0.836697	-0.254233	-0.671681	-0.866742	0.22589	-0.443056	-1.12311	-0.713851	-0.71563	0.356532	0.7237	-0.530981	0.058002	-1.03048	-0.647314	1.335	0.57	-0.432702	0.612627	0.0948132	-0.364595	0.281424	0.509456	0.344935	0.227541	-0.447977	-0.578476	-0.532198	-0.882002	-0.757725	-0.798844	0.15736	-0.51777	-0.678903	-0.382908	-0.993283	0.536549	-0.754912	-0.997292
glycerophosphoinositol*	Lipid	-0.414299	-0.903554	-0.202751	-0.108918	0.0405164	0.117253	1.44425	-0.194365	-0.873423	0.286759	-0.510138	1.14598	-0.962017	-0.895826	-0.380164	-0.263559	-0.889147	-0.495563	-0.57887	0.0332834	-0.954485	-0.873977	-0.0131308	-0.982565	-0.792646	-0.338834	-0.581517	-0.78517	-0.23458	-0.938739	-0.200884	-0.853243	-0.838159	-0.365687	-0.81806	-0.775626	-0.758752	-0.989131	0.0335862	-0.80062	-0.903359	-0.146011	-0.988768	-0.905329	-0.908238	-0.874816	-0.787875	-0.827607
glycerophosphoglycerol	Lipid	0.965757	-0.222925	-0.207628	0.919292	-0.392365	-0.926372	1.93123	-0.313945	-0.567632	0.79844	-0.613588	1.83984	-0.558273	-0.830236	-0.936641	-0.574378	-0.895872	-0.809499	-0.48208	-0.996813	0.706017	-0.390219	0.0880471	-0.683315	-0.382927	-0.398829	-0.294105	-0.665773	-0.875521	-0.961265	0.389835	-0.957051	-1.18562	-0.787226	-0.767661	-0.445375	-0.87373	-0.759612	-0.310366	-0.916795	-0.36327	-0.363765	-0.722446	-0.925095	-0.481397	-0.55105	-0.63467	-0.556981
malonate	Lipid	-1.10275	-0.560411	-0.966083	0.044938	-0.721743	-0.91844	-0.445045	-0.411705	-0.826685	-0.59044	-1.21125	-1.09532	0.427307	-0.0663162	0.311196	0.415914	-0.241573	-0.064357	-1.37984	-0.00190524	-0.51525	-1.05005	-0.155087	-0.303352	-0.236305	-1.42899	-0.814049	-0.95607	-1.04384	-0.522642	-1.467	-1.57494	-0.0791164	-0.185798	0.225866	-0.566413	0.928314	-0.723885	0.543038	-0.649756	-1.58784	0.593256	-1.06196	0.503427	-1.84973	-1.21654	-1.43006	-0.110702
glycerol 3-phosphate	Lipid	-0.847437	-0.970383	-1.04219	-1.13442	-0.731876	-0.638549	-0.921828	-0.314715	-0.938097	-0.787725	-0.86783	-0.91327	-0.281839	-0.874077	-0.677899	-0.808562	-0.536509	-1.16018	-0.895109	-1.05781	-0.976505	-1.12735	-0.233754	-0.679117	0.613344	-0.890827	-0.216327	-0.471094	-0.868575	-0.691852	-0.43912	-0.193907	-0.146933	-0.857349	-0.599209	0.000921018	0.448049	0.0281124	-0.338876	0.167809	-0.834597	-0.159326	-0.262857	-0.919194	-1.20572	-0.209043	-0.379472	-0.912292
3-methylglutarate/2-methylglutarate	Lipid	-1.16332	-0.742702	-0.307102	-1.20091	-0.264857	-0.093232	0.118167	-0.995011	-0.44287	-0.218844	-1.18173	-1.23744	-0.734464	0.493968	-0.507828	-0.487674	-0.545591	-0.0813373	-1.10369	-1.18117	0.0220765	-0.656415	-0.319479	-0.582892	1.91734	-1.09282	-0.750304	-1.31568	-0.635482	0.910812	-0.889719	-0.541939	-0.604227	-0.562126	-0.941337	-0.0450061	-0.646583	-0.348109	-0.597892	-0.235885	-0.639452	-0.103749	-1.14642	-1.15334	-1.28492	-0.980854	-0.497	-0.394758
glutarate (C5-DC)	Lipid	-0.886998	-0.852964	-0.176573	-0.378805	-0.513039	-0.72193	-0.924038	-0.51985	-0.212378	-0.547192	-0.524064	-0.909216	0.454972	1.82327	0.846608	-0.548482	-0.659649	-0.352994	-0.894507	-0.817428	-0.198612	-0.522983	-0.131126	-0.726027	-0.0833034	0.258186	-0.948191	-0.265008	-0.754082	-0.603382	-0.986407	-0.653946	-0.318877	-0.521421	-0.493186	-0.682855	-0.456808	-0.462392	-0.877107	-0.670973	-0.457491	-0.989771	-0.214921	-0.465728	-0.879671	-0.759032	-0.885326	-0.912851
2-hydroxyglutarate	Lipid	-0.586551	-0.264487	0.66261	-0.615205	0.820947	0.139751	0.429189	-0.631958	-0.557387	-0.605734	-1.14353	0.741847	-0.101004	-0.278259	-1.08373	0.10219	-0.883751	-0.990906	-0.781096	-0.8916	0.184657	-0.918344	-0.0761688	-0.977432	-0.368866	-0.664286	0.79169	0.470875	-1.25034	-0.898884	-0.731766	-1.07066	-0.0419168	-0.351429	-0.522605	-0.862827	-1.43673	-1.33844	-0.317377	-1.12719	-0.623847	-0.920185	-0.195432	-0.0225341	-1.03741	-0.713723	-0.679639	-0.680742
glycerol	Lipid	0.81729	-0.532524	-0.77621	-0.141558	-0.900796	-1.02259	-0.0152285	-1.07779	-0.0720637	0.214398	-0.247843	-0.762646	-0.35714	-0.289361	-1.29212	1.16308	-0.280989	-0.243113	-0.701951	-0.697831	1.78943	-1.18005	-0.7553	-0.534766	-0.37066	-0.593128	-0.170791	-0.3861	-0.937274	-0.450752	0.215418	-0.6264	-0.472545	-0.881942	-0.764951	-0.965948	-0.755153	-0.111252	-0.321636	1.69826	-0.962819	2	0.0711147	0.270256	0.0895132	-0.0468628	-0.96255	-0.703505
4-hydroxy-2-oxoglutaric acid	Lipid	0.484408	-0.338955	-0.501143	0.278168	-1.4622	-1.43025	-0.898399	-0.36818	-0.987036	-0.804932	-0.604197	-1.44224	-0.381933	-1.14163	-0.895053	-0.303839	-0.260702	-0.839447	-0.889419	-0.0873721	-0.801984	-0.759791	-0.178428	-1.15432	-1.05644	-0.963257	-0.562757	-0.337071	0.683697	-0.949309	-0.690608	0.109452	-0.525853	-0.29321	-0.495022	-1.36679	-0.656138	0.92918	0.951818	-1.22154	-1.46197	1.16587	-0.865904	-0.390753	-0.518321	-1.13966	-0.47659	-0.745438
oleoyl-linoleoyl-glycerol (18:1/18:2) [1]	Lipid	1.59869	0.107546	-1.05551	2	0.0471472	0.497338	-0.775095	-0.214624	0.232522	2	-0.696949	0.937606	-0.724447	0.171709	0.00475618	-0.412152	0.190768	-0.472365	1.35216	-0.940257	-0.573082	-1.17042	-0.780122	0.142387	0.690064	-0.611938	-0.246085	0.470784	1.25614	0.148965	1.1478	0.938331	0.7309	0.206137	1.22801	0.738569	0.341673	0.720667	0.155299	-0.494692	-0.409017	0.757647	-0.490151	0.184727	-0.280584	2	0.597954	0.175574
linoleoyl-arachidonoyl-glycerol (18:2/20:4) [1]*	Lipid	1.29085	-0.0335727	-0.567915	2	-0.0628646	0.533487	-0.987615	0.522557	0.904095	1.46781	-0.749841	0.759579	-0.00937754	0.540832	-0.37368	-0.0788428	0.655615	-0.807382	1.68513	-0.706626	0.280306	-1.19906	-0.703028	0.787672	2	-0.851022	0.857086	1.25189	0.24111	0.774729	1.31502	1.28944	0.770934	-0.296775	1.03554	-0.0821794	-0.111575	1.11567	0.751623	1.08665	-0.934715	0.171351	0.0721596	0.158111	-0.302005	1.62784	0.0834435	0.208984
oleoyl-arachidonoyl-glycerol (18:1/20:4) [1]*	Lipid	0.752991	-0.259979	-0.679365	1.48723	0.429896	1.48395	-0.38195	0.414157	0.399176	1.42086	-0.775795	1.44214	0.310705	1.03148	0.0849335	0.310717	-0.284196	-0.941144	2	-0.609838	-0.115148	-0.779741	-0.0814484	-0.0819254	1.71098	-0.481741	1.23876	0.857386	0.291564	0.370734	1.1477	0.758739	0.295215	-0.220141	0.843007	0.339185	-0.54083	0.95852	1.25909	0.893183	-0.427526	0.628724	0.0973008	0.846644	-0.947806	1.41655	-0.181064	-0.178492
1-oleoyl-2-docosahexaenoyl-GPE (18:1/22:6)*	Lipid	0.852316	-0.129413	-0.849666	0.959758	-0.022197	2	1.56052	-0.508725	0.624815	0.65093	-0.82845	-0.208415	-1.21256	1.16937	-0.718339	-0.782235	-0.293013	-1.27496	-0.13937	-0.207615	-1.09268	-0.595956	-0.706435	-1.24717	1.78363	-1.04645	-0.0156726	-0.53481	0.199336	-0.148242	-0.267751	0.189292	0.0659042	0.117321	0.4386	1.56506	-0.021857	-0.61252	-0.674763	-1.12942	0.363194	1.17963	-0.594067	0.535112	-0.964661	0.727839	1.55907	-0.59635
1-oleoyl-2-arachidonoyl-GPE (18:1/20:4)*	Lipid	1.44811	-0.182945	-0.325958	0.977712	-0.0331889	1.22007	2	-0.289682	-0.480165	1.64339	-0.51768	2	-1.05762	1.37632	-0.70951	0.112636	-0.427634	-0.574023	0.410433	-0.0855116	-0.462491	-0.448277	-0.843413	-1.70439	1.3714	-0.390413	0.205933	-0.534691	-0.130071	0.18392	0.33978	-0.542008	-0.595311	0.509279	0.347796	0.597544	-0.671523	-0.715914	0.194304	-0.811739	0.302451	0.811011	-1.01101	0.546735	-0.895934	0.592022	1.08044	-0.302331
1-stearoyl-2-arachidonoyl-GPE (18:0/20:4)	Lipid	1.65555	-0.16938	-0.727214	2	-0.405537	0.266021	1.89896	-0.317436	-0.175012	2	-0.266008	1.43026	-0.57657	0.816229	-0.0686299	-0.177785	-0.0518591	-0.367848	1.12677	0.0349732	-0.156031	-0.286964	-1.53697	-0.80442	0.998919	-0.752442	-0.106441	-0.358437	0.228633	0.0521925	0.56914	-0.275951	-0.244789	0.374961	0.543804	0.776183	0.0828413	-0.539899	-0.222197	-0.0649467	0.0995734	0.411596	-0.40253	0.405109	-0.327171	0.978193	0.433875	-0.566172
1-palmitoyl-2-arachidonoyl-GPE (16:0/20:4)*	Lipid	1.85638	-0.49541	-0.707348	1.45087	-0.531644	1.74352	1.92979	-0.160046	-0.191529	1.92736	-0.533053	0.620863	-0.65677	0.708654	-0.153602	-0.384791	-0.224473	-0.68419	0.720629	0.73172	-0.720368	-0.381448	-0.987597	-1.14495	1.4634	-0.690582	0.119035	-0.561826	0.16134	-0.155428	0.329017	-0.532133	-0.628001	0.987294	0.731764	1.0158	-0.184127	-0.897573	0.606523	-0.203739	0.129888	0.205619	-0.430006	0.386989	-0.989764	1.21249	0.719505	-0.248006
N-palmitoyl-sphingosine (d18:1/16:0)	Lipid	0.246017	-0.763068	-1.17695	1.29552	-0.323563	0.881192	1.34981	-0.761467	-0.709656	1.34401	-1.1406	0.394152	-1.25235	0.353847	0.690812	-0.707838	-0.413201	-0.861638	-0.0122622	0.0925454	-0.698408	-0.729608	-0.785312	-0.285084	0.03194	-0.914971	-0.637354	-0.070444	0.275116	-1.25388	-0.035523	-0.578535	-0.929903	1.22312	-0.0747444	-0.057177	-0.534425	-0.825645	0.261666	-0.534296	0.225855	-0.544972	-0.913729	-0.196314	-0.646242	0.387342	-0.564825	0.642054
1-palmitoyl-2-linoleoyl-GPC (16:0/18:2)	Lipid	2	-0.175787	-0.88688	2	0.150748	0.680508	0.272195	-0.989203	-0.0574738	1.61448	0.355131	-0.301232	-0.51937	-0.332798	0.569091	0.0846691	0.611903	-0.543779	-0.0818609	-0.285985	-0.306534	-1.36544	-0.640321	0.816409	0.450714	-1.71277	-0.997749	-0.0779006	1.19295	-0.597113	0.382098	0.621644	0.18205	1.34744	0.461184	1.31333	0.901026	0.0505946	0.791547	-1.33233	-0.054283	-0.193581	-0.172835	-0.0550206	0.503229	0.291677	1.11338	0.654594
1-stearoyl-2-linoleoyl-GPC (18:0/18:2)*	Lipid	-0.110089	-0.164667	0.175443	2	0.000351728	-0.924632	-0.641901	-0.961536	0.0469598	0.149093	0.983478	-0.492188	-0.12238	0.0106628	-0.0970301	0.465756	1.17342	0.240603	0.113796	-0.758858	0.463871	-0.915462	1.41542	1.12163	-0.190655	-0.258148	-1.39232	0.387623	1.35442	-0.826912	-0.2875	0.715286	0.88374	1.43159	0.378415	0.620158	0.998754	0.0673482	0.302028	-1.10076	-0.155735	0.664981	0.355608	0.483688	0.707035	-0.331097	1.35134	-0.86316
3-carboxy-4-methyl-5-pentyl-2-furanpropionate (3-CMPFP)**	Lipid	-0.743169	-0.847165	0.513423	0.351905	1.15948	1.78326	-1.52149	0.328058	0.105036	-0.900005	-0.458928	-1.5526	-0.058127	0.0889549	-0.353376	-0.238223	0.630171	1.52292	-0.650221	-0.355089	0.923421	-1.20646	0.0553698	0.424421	-0.561894	-0.940771	0.378827	-0.785133	-1.00897	-0.0246949	-0.7019	0.0876309	1.25346	-0.354579	-0.227837	-0.134197	0.515167	0.228136	-0.438812	1.69024	-1.16762	-0.602828	-0.403906	0.859866	0.870619	-0.686369	1.32008	-0.66963
myo-inositol	Lipid	-0.579899	-0.462073	-0.116247	-0.351421	0.0701626	0.260066	-0.305347	-1.06028	-0.466888	-0.699261	-0.443515	-0.62704	-0.731753	-0.572556	-0.869439	-0.702096	-0.570745	-1.05241	-0.876037	0.16529	-0.775168	-1.06005	0.030203	-0.768411	-0.78811	-1.21122	-0.533116	-0.963573	-0.926663	-1.11895	-0.81776	-1.04106	-0.989173	-1.02104	-0.871548	-0.578865	-0.93128	-0.343147	-1.10533	-0.453511	-1.21348	-0.90711	-1.15334	-0.477304	-0.967907	-1.01995	-0.974385	-1.1362
pregnanediol-3-glucuronide	Lipid	-0.932548	-0.431621	-0.878616	-0.991546	0.677051	0.0749234	-1.18389	-0.540792	-1.07587	-0.928639	-0.993884	-0.877003	-0.955595	-0.801719	-0.544909	-0.311327	-0.100979	-0.723048	-0.135413	-0.062866	-1.0579	-0.46925	-0.685293	0.522636	0.0856542	-0.758725	-0.535193	-0.663023	-1.10157	0.845571	-1.08221	-0.910533	0.255564	1.57283	-0.85462	-1.16438	-0.144686	-0.900204	-0.549197	-0.652469	-0.631114	-0.806525	-1.03188	0.12434	-0.408032	-0.927781	-0.074902	-0.966732
17alpha-hydroxypregnanolone glucuronide	Lipid	-1.0617	-0.0392156	-0.5826	-0.565312	0.261987	-0.520246	-1.16679	-0.232931	-1.13217	-0.912097	-0.796851	-0.641992	-0.896064	-0.391369	-0.579097	0.355502	-0.301068	-0.776544	-0.716794	1.41634	-1.20136	0.216494	-1.07481	-1.00106	0.512061	-1.06654	-0.35007	-0.838864	-1.11785	0.845181	-1.06323	-0.456343	-0.0900889	1.39061	-0.697928	-0.781464	-0.620689	-1.15072	-1.01085	-1.11205	-0.714265	-0.905156	-1.15227	-0.565607	-0.481778	-1.18369	-0.614059	-0.335255
cortolone glucuronide (1)	Lipid	-0.908424	-0.484711	-0.565421	0.0682725	0.371068	-0.505741	-0.98113	-0.713381	-0.894371	-1.26909	0.541921	-1.24908	-0.614183	-0.472356	0.218818	-0.599639	-0.354203	-1.05519	-0.54339	0.394056	-1.25926	-0.994053	-0.649604	-0.534044	-0.883403	-1.2602	0.044584	-0.530189	-0.683469	-0.321493	-1.19516	-0.6924	-0.134764	-0.899578	-0.396475	-0.80349	-0.579356	-0.769874	0.516601	-0.801181	-1.21468	-0.273742	-1.22797	-0.113576	-0.313122	-1.29244	-0.224477	-0.533698
tetrahydrocortisol glucuronide	Lipid	-1.13588	-0.548455	-0.816256	-0.451839	-0.223273	-0.728077	-1.0206	-0.566037	-1.13957	-1.07422	1.42604	-0.887285	-0.600695	-0.764796	-0.0252181	-0.759849	-0.283003	-1.04452	-0.556887	0.398562	-1.11649	-0.924661	-1.13177	-0.708478	-0.652157	-1.09182	-0.138607	-0.627113	-0.899715	-0.565077	-1.0051	-0.915531	-0.500929	-0.746578	-0.603295	-0.690375	-0.671456	-0.843921	1.47204	-1.08089	-1.11797	-0.475264	-1.1317	-0.443917	-0.183372	-1.11895	-0.536216	-0.44742
tetrahydrocortisone glucuronide (5)	Lipid	-0.727819	-0.342608	-0.844843	-0.525326	-0.477456	-0.910736	-1.20303	-0.514527	-0.856624	-0.857515	0.621936	-1.04364	0.181159	-0.636678	-0.232863	0.263768	0.481855	-0.835925	-0.400278	0.0900599	-0.798839	-0.905424	-0.681777	-0.839275	-0.785744	-0.840424	-0.0518003	-0.438415	-0.973653	0.210652	-1.16785	-0.819294	-0.0979537	-1.1673	-0.207317	-0.723995	-0.252926	-0.419888	0.854708	-0.574246	-0.764085	-0.824595	-1.03419	-0.124509	0.320848	-0.850258	-0.513536	-0.530542
11beta-hydroxyandrosterone glucuronide	Lipid	-1.0949	-0.955126	-0.318123	-0.723831	0.316499	0.774352	-0.803634	-0.812221	-1.07351	-0.851761	-0.470324	-0.741261	-0.261772	-0.42309	-0.388225	-1.0636	-0.292033	-1.02802	-0.837959	-0.74449	-0.814437	-1.10095	-1.07207	-0.144495	-0.932571	-1.03074	0.34638	-0.86465	-0.94953	-0.440802	-1.05755	-0.76006	-0.288027	-0.395523	-0.378521	-1.12164	-0.370993	-0.896822	-1.00166	-0.611224	-0.643142	0.250357	-1.09685	0.0718133	-0.41222	-0.877572	-0.464361	-0.563596
androsterone glucuronide	Lipid	-0.83118	-0.186472	-0.381925	-0.704294	1.19034	-0.0331107	-1.07704	-0.535618	-1.02046	-1.0384	-0.962904	-0.921609	-0.0535769	0.85876	-0.403195	0.336286	-0.615328	-0.491903	-0.384896	-0.831775	-0.897803	-0.775784	-0.977548	-0.515406	-0.497944	-1.08912	-0.613204	-0.708453	-0.875751	0.345358	-1.14316	-0.508739	-0.108082	0.344788	-0.629653	-1.05533	0.111051	-0.60944	-1.04289	-0.945828	-0.822189	-0.640813	-1.07696	-0.661771	-0.173143	-1.11884	-0.158281	-0.969958
etiocholanolone glucuronide	Lipid	-0.757509	-0.470586	-0.672288	-0.771709	0.878018	-0.0259263	-0.817352	-0.38801	-0.887921	-0.778526	-0.839564	-0.347943	-0.385226	0.97712	-0.773159	-0.174624	-0.136861	-0.786221	0.124995	-0.883597	-0.654023	-0.632441	-0.795689	-0.337469	-0.00932473	-1.12178	-0.45722	-0.551894	-1.06874	0.285154	-1.08259	-0.511402	-0.473363	0.35069	-0.690803	-1.13278	-0.121775	-0.793632	-0.889947	-0.89681	-0.660832	-0.959046	-0.832451	-0.270938	-0.216368	-0.917572	-0.793701	-0.947388
3-hydroxybutyroylglycine**	Lipid	-1.18253	-0.395505	-0.704667	-0.25124	0.630841	-0.0314995	-0.283443	-0.861366	-0.735923	-0.0627865	-1.11462	-0.822466	-0.579976	1.21675	-0.549616	-0.016533	-0.769853	-0.870767	-0.717909	-0.770754	-0.030791	-0.831529	-1.08574	-0.555876	1.7908	-1.00432	-0.08553	-0.552964	-1.02369	-0.142613	-0.823325	-0.845451	-0.784918	0.165144	-0.695738	-0.228966	-0.783891	-0.346347	-1.11244	-0.624671	-0.219902	-0.761806	-0.750416	-0.29618	-0.649617	0.0843579	0.215299	0.498035
cis-3,4-methyleneheptanoylglycine	Lipid	-0.599131	-1.05524	-0.700931	-0.183519	0.83998	-0.589459	-0.0983017	-0.592508	-1.18342	-0.809588	-1.30233	-0.846452	0.57284	1.56102	-0.864519	-0.74114	-0.248076	-0.282761	-1.06666	-0.549944	-0.995646	-0.690168	-1.20229	-0.452066	-0.048869	-0.885538	-0.759065	-0.305645	-1.22086	0.524645	-1.18425	-0.205474	-0.283984	-0.440688	-1.1469	-0.843485	-1.10397	-0.047109	-0.854381	-1.28651	-0.766072	0.100135	-0.610662	-0.779163	-0.914619	0.285981	0.215638	-0.309567
trimethylamine N-oxide	Lipid	-1.14261	-0.304244	0.266204	-1.2245	0.608072	-0.724426	-1.14992	0.171733	-0.464299	-0.930866	-0.899428	-1.1151	-0.0274325	-0.492481	-0.544418	0.0155206	-0.31427	0.231955	-1.0575	-0.277414	-0.805872	0.118424	-1.23574	-0.769961	-1.13447	-0.735106	0.442182	-0.538322	-1.06254	0.0364073	-0.416226	-1.08565	0.208503	-0.978913	-0.512726	-0.330439	-0.247789	-0.766943	-1.2193	-0.423925	-1.28452	0.768118	-0.762475	-0.998937	-0.772287	-1.26399	-0.969773	0.149962
2-methylmalonylcarnitine (C4-DC)	Lipid	-1.29526	-1.15135	0.0514235	1.21909	-0.383649	-0.35846	-1.27674	-0.816656	-0.30262	-1.24526	-1.28569	-0.919951	0.115744	-0.873562	-1.26704	-0.248074	-0.629919	-0.785026	-0.8744	-0.418552	-1.29929	-1.31701	-0.794947	-1.06636	0.375078	-0.710908	-0.28089	-0.971082	-1.2742	-1.22913	-1.26722	-0.500469	-0.0617419	-0.694108	-0.118365	-0.00125572	-0.306883	-1.30378	0.470774	-0.354702	-1.29086	0.756086	-0.921612	-0.629754	-1.26925	-0.688195	-0.456615	-0.649451
picolinoylglycine	Lipid	-0.770358	-0.842348	-0.814388	-0.398523	-0.0469014	0.228394	-0.646801	-0.926911	0.028953	-0.898429	-0.821536	-0.843055	-0.249227	-0.773148	-0.675196	-0.783666	-0.719102	-0.833973	-0.944561	-0.830286	-1.1809	-1.07628	0.701568	-0.743101	0.0662853	-0.658131	-0.957272	-0.782879	-1.13537	-1.12201	-0.588214	-0.0607115	-0.690953	-0.780956	-0.43495	-0.134442	-0.622312	-1.1526	-0.281519	-0.754462	-0.7558	0.702607	-1.10384	-0.679961	-0.794972	-0.766769	-0.661518	-0.723374
1,5-anhydroglucitol (1,5-AG)	Carbohydrate	1.22458	-0.789292	-0.567373	1.15188	0.361908	1.19753	-1.16557	0.698458	1.4714	2	0.509331	0.961004	-0.723339	-0.55664	-1.42757	2	0.763918	1.01125	-1.28135	0.0091038	1.55545	1.06386	0.610245	-0.215877	-1.2638	0.990268	-0.345102	1.2666	-0.016577	-0.0270555	1.71548	0.9285	1.16202	-0.533712	0.753008	1.04187	0.866682	1.06179	-0.0561677	1.27771	0.884911	0.170449	1.607	0.759175	1.35114	-1.37792	0.174284	-0.20058
maltotriose	Carbohydrate	1.67504	1.53643	0.702263	0.982853	1.29728	-0.123279	2	-0.769757	0.640363	0.429244	1.49616	2	-0.330131	0.636185	0.269648	8.85981e-05	-1.06453	0.958997	1.40339	0.432978	1.50248	0.964978	0.157705	-0.719617	-1.10837	0.169758	-0.894014	-0.589089	0.178485	0.256258	0.386422	0.773882	-0.140132	0.367591	0.422206	-0.275054	-1.10425	-1.11017	-0.307306	-0.425913	0.249642	0.0560547	-1.06248	0.93334	1.51398	0.0342937	0.0703971	-0.409245
mannose	Carbohydrate	0.532621	1.10941	-0.579059	1.53768	2	1.16072	1.88218	0.986272	1.62014	0.516251	1.02862	0.331453	0.0479499	0.777624	1.53672	0.186592	0.940319	-0.0889505	2	0.506596	0.00216335	0.595286	0.337681	1.16327	1.48014	0.376349	1.5459	-0.109011	1.02838	-0.117722	1.06514	0.92373	0.202248	0.955851	0.413031	1.17062	0.460848	-0.0646737	0.50842	0.847057	0.45209	0.0821649	0.256111	0.166469	0.678632	0.489613	0.824719	1.69884
sedoheptulose	Carbohydrate	-0.409495	-0.376379	-0.94416	1.66198	-0.38308	1.92376	-0.175249	-0.0714388	-1.24176	-0.628068	-0.348007	-1.21956	-1.19986	-1.1351	-0.104808	-1.292	-0.0435325	-1.12109	-0.71522	-0.0739346	-1.1623	-1.21588	-1.11329	-0.682003	0.339512	-1.28019	0.672094	-1.20683	-1.2859	-0.355382	-0.516563	-1.246	-1.05087	-0.73289	-0.240282	-1.14932	-1.12441	-0.397019	-0.53811	0.246072	-0.0943708	-0.354143	-0.383705	-0.202974	2	-0.668406	-1.04363	-1.16824
lactate	Carbohydrate	0.227488	-0.631663	-0.542295	0.0273801	-0.58442	-0.747202	-0.598806	-0.977046	-0.915295	-0.525837	-0.669215	-0.757483	0.19632	-0.563454	-0.66421	-0.289189	-0.350617	-0.608623	-0.632557	-1.05417	-1.16572	-1.26966	-0.00200065	-0.982091	-0.114174	-0.957499	-0.341135	-0.6193	-0.555685	-1.20851	-0.201312	-0.959723	-0.370975	-0.586282	-0.70096	-1.15438	-1.04888	-0.754031	-0.682434	-0.722487	-0.783051	-0.513898	-0.55532	-0.692834	-0.239787	-0.979716	-0.874727	-0.925345
pyruvate	Carbohydrate	0.324392	-0.279623	-0.141309	0.0543481	-0.246097	-1.13215	-1.11714	-0.574152	-0.757505	-0.624476	-0.051633	-1.59249	0.117827	-0.884395	-0.565503	-0.18697	-0.178609	-0.483962	-0.893521	-1.11281	-1.04564	-1.28328	-0.0416885	-1.07582	-0.134988	-0.830316	-0.450639	-0.620799	-0.175419	-1.1016	-0.168538	-0.723397	-0.343429	-0.601354	-1.01245	-1.20538	-0.894204	-0.439033	-0.131444	-0.647957	-0.811111	-0.357834	-0.572237	-0.462485	-0.171365	-0.974564	-0.691194	-0.967445
arabinose	Carbohydrate	-0.99311	-0.249401	0.229866	-1.01793	0.430995	1.3825	-0.134868	-1.04117	-0.662586	-1.01439	0.0367804	-0.779406	-1.00116	0.423578	-0.0345768	-1.05067	-0.548108	-0.499715	-1.00036	0.516446	-0.537796	-0.98238	-0.0950325	-0.735454	0.608111	-0.865214	0.32827	-0.887871	-0.988894	-0.424451	0.0473735	-1.02803	-0.634955	0.605897	-0.990196	-0.66027	-0.475393	-0.2359	0.118228	-1.00479	1.4164	1.13399	-1.05802	0.228778	-0.813073	-0.469626	-0.59873	-0.980352
galactonate	Carbohydrate	-1.09994	-0.465797	-0.481212	0.504122	-0.222349	0.644644	-0.69308	-0.484123	-0.376228	-0.334526	-0.770969	-0.685434	-0.435949	-0.404854	-0.702911	-0.549286	-0.483811	-0.675286	-0.870529	0.927779	-0.413859	-0.584108	-1.08793	-0.569788	1.06187	-0.836582	0.554504	-0.518945	-0.719217	-0.660657	-0.51648	-0.51307	-0.221682	-0.544162	-0.641931	-0.0836285	-0.917678	-0.812643	-0.0906954	-0.725219	-1.16328	0.291924	-0.707146	-0.284494	-0.820153	-0.28162	-0.553781	-0.818287
glucuronate	Carbohydrate	-0.93224	-1.1322	-0.793027	1.17656	-0.338729	-0.558287	-0.930857	-1.0496	-0.58352	-0.99524	-0.958264	-1.00844	-1.19332	-0.224414	-1.09654	-1.19461	-0.63428	-0.963059	-0.939448	-0.806683	-0.910448	-1.00554	-0.713242	-0.478769	-0.598012	-1.01061	-0.413833	-0.493075	-0.761341	-0.553835	-0.907231	-0.477109	-0.707013	-0.87083	-0.858793	0.00355999	-1.15816	-1.14247	-0.58671	-0.89393	-0.844786	-0.490854	-0.999537	-0.377624	-1.08514	-0.696619	-0.643018	-0.694166
ribitol	Carbohydrate	-0.827863	-0.134739	-0.523839	-0.0318829	-0.50199	0.0424115	-0.156489	-0.353049	-0.197577	0.0293181	0.243356	-0.218451	-0.518129	-0.0544679	-0.66707	-0.675231	-0.45166	-0.728629	-0.563302	-0.218986	-1.18165	-0.89918	0.270478	-1.13385	-1.02219	-1.13962	-0.966294	-0.628613	-1.02597	-1.31795	-0.676525	-1.06673	-1.22459	-0.512236	-1.43411	-0.498297	-1.15972	-0.9763	-0.590461	-0.691864	-0.663324	-0.918613	-1.40915	-0.326272	-1.05119	-1.08183	-1.25105	-1.34302
mannitol/sorbitol	Carbohydrate	0.0645314	-0.0466454	-0.821351	-0.765793	-0.565227	-0.787786	-0.585699	-0.976094	0.330608	-0.905822	-0.279257	-0.254465	-0.906399	0.199955	-0.650075	-0.817404	-0.825537	-0.710128	-0.930851	1.13224	0.0968853	-0.880648	-0.848055	-0.896157	-0.858804	-0.980913	-0.425859	-0.511873	-0.690172	-0.856235	-0.997155	-0.885854	-0.948702	-0.422107	-0.975913	-0.240797	-0.560204	-1.02833	0.130081	-0.840336	-0.901329	0.10142	-0.916993	-0.36131	-0.781415	-0.695182	-0.817919	-0.654178
N-acetylneuraminate	Carbohydrate	-0.543728	-0.868968	-0.712742	1.04767	-0.430356	0.389274	1.12818	-1.17395	-0.599811	-0.58911	-1.125	1.23733	-1.08174	-0.241542	-0.958657	-1.25363	-0.909954	-1.11604	-0.699138	-0.67256	-0.269817	-0.983885	-0.886558	-0.383702	-0.591211	-0.91822	-0.450785	-0.75876	-1.03133	-1.01242	-0.330381	-1.02243	-0.97008	-0.692183	-0.941358	-0.613135	-1.27714	-1.42329	-0.44882	-1.2129	-0.790551	-0.423561	-1.4431	-0.577048	-1.05171	-0.597004	-1.04136	-0.92689
N-acetylglucosamine/N-acetylgalactosamine	Carbohydrate	-1.27654	-0.784474	-1.16043	0.546224	-0.433118	-0.218788	0.0940519	-0.809877	-0.865355	-0.285555	-0.863548	-0.452345	-1.21734	-0.197391	-0.591245	-1.06973	-0.673476	-1.23546	-1.26614	-0.404168	-0.920478	-1.04711	-0.769877	-0.417798	-0.255983	-1.16539	-0.291659	-1.089	-0.828775	-0.739927	-0.690827	-1.0383	-0.98259	-0.566939	-1.20059	-0.619409	-1.37581	-1.425	-0.559212	-1.16134	-0.687295	-0.648505	-1.34997	-0.796047	-1.03019	-0.799889	-1.08777	-0.773138
lyxonate	Carbohydrate	-1.13291	-0.87359	-0.871587	-0.406336	-0.316207	0.216461	-0.767513	-0.295506	-0.772015	-1.12282	-1.01673	-0.683438	-1.19203	-0.55084	-0.94431	-0.973159	-0.867049	-0.510103	-0.896513	-0.435609	-0.315383	-0.525674	0.189048	-0.916181	-0.212298	-0.619673	-0.256927	-1.18706	-0.13702	-1.0087	-1.29307	-0.50646	-0.350825	-0.62141	-0.899766	-0.375959	-0.881309	-0.719031	-0.181588	-0.854025	-1.03599	0.0413183	-1.0916	-0.836824	-1.22249	-1.09062	-0.328455	-1.37054
lactose	Carbohydrate	-0.812562	-0.784534	-0.898361	-0.873668	-0.253533	-0.0317238	-0.595425	-0.809986	-0.759471	-0.641936	-0.613047	-0.823016	-0.749191	-0.559746	-0.810824	-0.919285	-0.612136	-0.899932	-0.68191	-0.547872	-0.755311	-0.759928	-0.680236	-0.77749	-0.262838	-0.809437	0.0362161	-0.810719	-0.637463	-0.848449	-0.506602	-0.985216	-0.56466	-0.435909	-0.734233	-0.552331	-0.999565	-0.823202	-0.31039	-0.258794	-0.859604	0.0243388	-0.854848	-0.524786	-0.922093	-0.230249	-0.63423	-0.849824
arabitol/xylitol	Carbohydrate	-1.24173	-1.07167	-0.711359	1.16158	-0.258295	0.328707	-0.716626	-1.03566	-0.898869	-0.567243	-1.00095	-1.33322	-0.856765	0.122051	-1.32125	-0.82873	-0.790072	-0.995954	-1.27525	-0.588458	-0.954449	-0.0362701	-0.2927	-1.18994	-0.285964	-1.39176	0.42421	-0.914335	-1.29861	-1.11728	-1.15421	-1.17484	-0.992506	-0.898142	-0.868027	-0.100002	-1.00382	-1.18609	0.634319	-0.982653	-0.249394	0.130395	-1.3655	-1.16528	-1.47121	-0.870333	-1.13609	-0.84284
arabonate/xylonate	Carbohydrate	-1.12181	-0.869935	-0.825483	0.679237	-0.516515	0.364757	-0.925143	-0.769457	-0.546667	-1.21244	-1.18063	-1.26206	-0.8972	-0.380039	-1.0637	-0.830226	-0.269515	-0.86247	-1.18287	-0.595498	-0.688325	-1.12288	-0.677283	-0.802636	-0.234761	-0.898293	-0.359075	-0.833337	-0.970606	-0.989905	-1.09339	-0.874312	-1.01093	-0.466355	-0.876484	-0.213561	-1.07552	-1.00274	-0.309918	-0.65582	-1.12065	0.235915	-1.25909	-0.515522	-1.3188	-0.392164	-0.891403	-1.03532
ribonate	Carbohydrate	-1.20377	-0.849655	-0.717906	0.385263	-0.479669	0.0223938	-0.773081	-1.24612	-0.941691	-0.746909	-1.13434	-0.957314	-0.43577	-0.168106	-1.02251	-0.935534	-0.805891	-1.03501	-1.09799	-0.465681	-0.805019	-1.27338	-1.05071	-1.01307	-0.172667	-1.32745	-0.232607	-0.602828	-1.28574	-1.12954	-1.11773	-1.03606	-1.22182	-0.993245	-0.838584	-0.127824	-0.958669	-1.17303	-0.425712	-0.927403	-1.06714	-0.225939	-1.24953	-0.887156	-1.25823	-0.275425	-1.03243	-1.01248
erythronate*	Carbohydrate	-1.30778	-0.922471	-0.84358	0.521432	-0.241491	0.372962	-0.755859	-0.979347	-0.932528	-0.824078	-1.08628	-1.13233	-1.30117	-0.0609964	-0.964978	-1.53436	-0.647247	-1.08156	-1.35881	-0.500266	-0.857275	-1.27154	-0.669344	-1.04796	-0.426833	-1.5783	0.178118	-0.738496	-1.36729	-0.767968	-1.27781	-1.20736	-0.937539	-1.08413	-1.01135	-0.44881	-1.38744	-1.12	-0.478898	-0.939628	-1.06948	0.0270942	-1.43035	-0.943972	-1.40385	-0.570747	-1.01149	-1.14837
gamma-glutamylglutamate	Peptide	-0.921863	0.0853908	1.08911	0.537358	-0.435138	-0.720803	2	-0.318565	-0.163876	-0.0563958	-0.976441	2	1.77267	0.103999	-0.896418	0.85946	-1.13635	0.6416	0.216185	-1.15756	0.542415	0.564371	-0.486742	-0.324853	-0.223754	0.104873	-0.0768952	0.787741	-0.728964	-0.290731	-0.176011	-0.170595	0.531036	-1.09706	0.90141	-0.616221	-0.552641	0.884315	-1.31991	-0.112836	1.69304	1.08735	-0.830186	0.0278283	1.08789	0.775513	0.665942	0.0448434
gamma-glutamylglutamine	Peptide	0.396932	0.179599	1.93079	0.930801	-0.726284	0.883858	0.334097	-0.523515	0.90266	-0.11347	-0.991519	-1.29692	1.88508	-0.311012	-0.763657	-0.0522504	-0.736059	0.812167	-0.820363	-0.48418	0.908324	0.0791646	1.26726	0.303452	0.74798	0.421409	-0.599158	-0.17613	-0.199245	0.0561269	0.113275	0.237238	0.34793	-0.130668	1.12185	-1.03318	-0.408341	0.853024	-0.192966	0.862432	-0.448105	-0.258093	0.343885	-0.788792	0.441085	0.973899	0.803776	0.962403
gamma-glutamylcitrulline*	Peptide	-1.34959	-0.572505	2	-0.36929	0.0294074	1.83393	-0.331945	-0.354215	1.41361	-1.02716	-0.517484	-0.927983	2	0.585884	-0.744021	0.555447	-0.17589	1.53047	-0.298678	-0.306728	1.05998	0.731204	1.04974	0.748292	2	-0.164	-0.306646	-0.612623	-0.426134	0.656437	-0.966355	0.605985	1.20346	-1.07683	1.67699	-0.619177	-0.101504	1.69807	-0.70788	0.557518	-0.580784	0.418329	0.221112	-0.0530047	0.327791	0.23812	2	0.291772
phenylacetylglutamine	Peptide	-1.23436	-0.95436	0.428434	-1.11634	1.20269	-0.812862	-0.975786	-0.409292	-0.27576	-0.833798	-0.741721	-0.953356	-0.226795	0.125168	-0.545123	-0.696713	-0.0596679	-0.245386	-1.06005	-0.220574	-0.77984	-0.85455	-0.894021	-0.329673	-1.24383	-0.721492	0.518215	-0.439641	-0.945416	0.613866	-0.491332	-0.902313	-0.296925	-0.379988	-0.751999	-0.742873	-0.652027	-0.660963	-1.08996	-0.32764	-1.2494	-0.0240781	-0.409624	-0.548407	-0.818848	-1.21392	-1.05606	0.0735202
phenylacetylglutamate	Peptide	-0.72869	-0.896198	-0.253299	-0.812285	0.438722	-0.833556	-0.93217	-0.604561	-0.152599	-0.940881	-0.821999	-0.922148	-0.687639	-0.609089	-0.727713	-0.826627	-0.133196	-0.608089	-0.771109	-0.427428	-0.680389	-0.96613	-0.927108	-0.322639	-0.374229	-0.704663	0.493241	-0.766743	-0.828316	0.339526	-0.580934	-0.935999	-0.476929	-0.296577	-0.836866	-0.834699	-0.824198	-0.839696	-0.906299	-0.50686	-0.676359	-0.673503	-0.813787	-0.689427	-0.906709	-0.735698	-0.69455	-0.434049
pyroglutamylvaline	Peptide	-0.832112	-1.15494	-0.83759	0.71011	-0.0406877	0.0599428	-0.359629	-1.19783	-0.761165	-0.482983	-0.81353	-0.413128	-0.785607	-0.300555	-0.921063	-1.21209	-0.599999	-1.17494	-1.20773	-0.0728412	-1.0758	-1.14676	-0.318963	-0.402694	-0.251343	-0.857741	-0.343448	-0.32594	-1.08007	-0.923677	-0.77719	-0.760827	-0.26405	-0.44123	-0.894206	-0.918378	-0.704524	-1.27018	-0.36634	-0.967836	-0.0305166	-0.763767	-0.917459	-0.483174	-1.23357	-0.326437	-0.392717	-0.95106
pyroglutamylalanine*	Peptide	-0.776833	-0.796925	-0.604923	-0.301088	-0.174458	-0.619463	-0.273746	-0.53347	-0.856082	0.288616	-0.506427	-0.548711	-1.05878	-0.463633	-0.410619	-0.738059	-0.442122	-0.688404	-0.542116	-0.926926	-1.0118	-0.706495	-0.0939726	-0.675152	-0.250765	-0.828323	-0.351288	-0.813893	-0.45567	-0.867725	-1.06117	-1.17024	-0.629428	-0.0539602	-0.776338	-0.826294	-0.675904	-0.850914	-0.566432	-0.751279	0.0778397	-0.663532	-0.679324	-0.243885	-0.939722	-1.09685	-0.26237	-0.766181
4-hydroxyphenylacetylglutamine	Peptide	-0.795611	-0.973564	-0.660842	-0.559815	-0.26717	-0.18409	-0.819264	-0.32058	-0.780661	-0.47809	-0.761605	-0.724215	-0.901537	-0.212916	-0.780173	-0.998562	-0.737	-0.636304	-1.03243	0.14398	-0.456235	-0.85549	-0.70879	-0.847396	0.102123	-0.690369	-0.332031	-0.451507	-0.95955	-0.213406	-0.757528	-0.388765	-0.348017	-0.771623	-0.799071	-0.739786	-0.952123	-1.00655	-0.648938	-0.932026	-1.01219	-0.0731459	-0.853575	0.949987	-0.914355	-0.801339	-0.82754	-0.939114
N,N-dimethyl-pro-pro	Peptide	-1.38579	-0.780241	-0.844723	1.30861	-0.947026	-0.249595	-0.714149	-1.09699	-0.23761	-1.00365	-1.24825	-1.12991	-0.758762	-0.123264	-1.12035	-1.23951	-0.884877	-0.921616	-1.22329	-0.577578	-0.363174	-1.16436	-0.688143	-0.964702	-0.232153	-1.15155	0.164966	-0.951924	-1.22366	-1.02242	-1.03317	-0.945256	-0.873136	-0.716337	-0.175875	-0.334074	-0.79106	-0.93637	-0.218114	-0.218331	-0.974614	-0.111073	-1.22884	-0.535181	-1.0834	-1.02877	-1.14808	-1.00799
gamma-glutamylisoleucine*	Peptide	-1.27867	-1.30969	-0.0617929	1.97127	1.77004	0.773293	2	-0.555245	0.706548	-0.723934	-1.22225	-1.38438	0.382442	1.06378	-0.290782	-0.952498	-1.07769	-0.0768872	-0.480495	-0.675217	-0.651702	-0.916518	0.575827	-0.129254	0.751969	-0.839617	-0.815157	-0.40521	-0.362753	-0.991637	-0.126835	-0.27566	-0.177803	-0.689553	0.280214	0.0130374	-1.03248	-0.488882	0.171392	-0.622936	0.262524	1.38453	-0.621373	-0.0197149	-1.06788	-0.0471269	0.641541	0.0558017
gamma-glutamylhistidine	Peptide	-0.830624	-0.957703	0.163567	0.116111	-0.386269	0.577845	1.0881	-0.726272	-0.467658	-0.172199	-0.607442	-1.13833	1.07281	-0.522588	-0.975579	-0.833248	-0.34197	-0.364611	-1.14767	-0.462184	-0.202578	-0.495205	0.0814029	-0.741943	-0.408473	-0.895535	-1.06035	-1.11498	-0.922286	-0.953652	-0.905177	-0.774061	-0.956179	-0.431836	-0.753591	-1.07662	-1.05801	-0.471687	-0.832585	-0.298482	-0.867435	0.0579935	-1.01806	-1.04261	-0.858987	-0.0790648	-0.212342	-0.892001
gamma-glutamylphenylalanine	Peptide	-0.545236	-1.07145	-0.119533	0.0968356	0.405727	0.536625	0.278775	0.23037	-0.337503	-1.24725	-0.616966	-0.954738	-0.626305	-0.672727	-0.688248	-1.14892	-0.690223	-0.446292	-1.0699	-0.0674327	-0.459427	-0.5936	1.60145	-0.485419	-0.637926	-0.81865	-0.392737	-0.695881	-0.856745	-0.891003	-0.724149	-0.711038	-0.712207	-0.932814	-0.626246	-0.841041	-1.23297	-0.487131	-0.123944	-0.496171	-0.189201	0.474738	-0.874239	-0.690536	-0.662672	-0.0823845	-0.161708	-0.279167
phenylacetylcarnitine	Peptide	-1.17989	-0.329885	-0.280227	-1.28579	0.935132	-0.544435	-0.807772	0.664013	0.810915	-0.148095	-0.0879603	-0.530944	-0.807358	-0.354905	-0.918766	-0.830004	0.472385	0.0794683	-0.787645	-0.0971324	-0.743322	-0.420815	-0.864441	0.220699	-0.3425	-0.816832	0.771151	-0.482162	-0.751585	0.201486	1.47035	-0.368069	-0.00692274	-0.0531076	1.21223	1.05126	0.405464	-0.260386	-1.08299	0.582694	-1.21089	-0.467211	0.875718	-0.259533	-0.506633	-1.25514	-0.966882	0.872476
leucylhydroxyproline*	Peptide	-0.916297	-0.756264	-1.3049	2	-0.258694	-0.440916	-0.0942611	-0.1906	-0.839305	-1.1627	-0.0397551	-1.24857	0.582914	0.594382	-0.392676	-1.57162	0.246195	0.689653	-0.470276	0.472772	-0.219115	-0.256944	-0.271087	-0.640871	-0.522681	-0.639476	0.418963	0.661486	1.13756	-1.014	0.0698284	-0.921366	-0.0638113	-0.31181	-0.623015	-0.569981	0.0626732	-0.207358	-1.34886	0.164752	0.757734	-0.754405	-0.377212	-1.19728	0.556096	-0.953735	2	-0.834868
isoleucylhydroxyproline*	Peptide	-1.04262	-0.278837	-1.94352	-0.232261	-0.569174	-0.553858	0.186604	-0.513734	-1.02189	0.434063	-0.696075	-0.815285	-0.0298476	0.21158	-0.807421	-1.42492	-0.102216	0.768408	-0.685868	-0.194346	-0.614557	-0.675062	-0.72255	-0.994998	-1.53683	-0.696617	-0.074181	0.547997	1.46458	-1.02785	-0.320606	-0.860838	-0.579022	0.0800323	-0.911648	-0.476262	-0.54156	-0.677244	-1.22244	-0.648684	0.352706	-0.484888	-0.838262	-0.69221	-0.413906	-0.859508	2	-0.736802
glycylvaline	Peptide	-0.41158	-0.593885	-0.83924	0.838584	-0.124046	-1.06044	1.60594	-1.09074	-0.564419	-0.957983	-0.530563	-0.0308335	-0.528617	-1.17507	0.237904	-0.636363	0.462852	-0.351416	-0.2698	0.157402	-0.64734	0.0886647	0.326889	-0.621154	-1.01233	-1.07402	-0.494587	-0.168024	0.216579	-0.338654	-0.563392	-0.197417	-0.375245	0.684364	-0.233711	0.474393	0.190696	0.0479479	-1.10978	-0.44291	1.27107	-1.18058	-0.594713	-0.561315	0.282484	-0.463809	0.632236	-0.0504538
glycylproline	Peptide	-0.269816	-0.717871	-0.662291	0.291972	0.741623	-1.03092	-0.0332992	-1.05307	-1.05975	-1.06038	0.53183	-0.507115	0.1407	-0.164353	0.0660226	-0.484319	-0.42514	-0.1881	-1.05605	1.26076	-0.0578331	0.185056	0.0459489	-0.543437	-1.00253	-0.517112	0.137674	-1.05444	0.0151164	-0.663538	-1.05082	0.0215682	0.195732	-0.224382	-1.02394	-1.0177	0.290909	-0.154793	-0.998031	-0.343199	-0.236852	-1.03177	-1.01917	-0.999816	0.176551	-1.01286	0.53826	-1.05394
2-O-methylascorbic acid	Cofactors	-1.06164	-0.972901	-0.714444	0.526035	0.417891	0.267304	-0.883123	-0.553209	-0.367295	-1.2876	-0.499731	-1.07944	-1.42225	-0.674795	-0.271675	-0.943176	-0.933525	-1.44717	-0.640225	-0.0475222	-0.825022	-0.719327	0.00847173	-0.434013	-0.686172	-0.940027	0.286701	-1.36461	-0.598648	-0.884079	-1.21219	-0.881966	-0.25348	-0.20119	-0.645876	-0.493221	-0.726753	-0.110722	-0.00911352	-0.682029	-1.01061	0.120175	-1.46811	-0.238611	-1.19924	-0.911688	-0.909201	-1.53663
gulonate*	Cofactors	-1.32282	-1.06556	-0.927318	1.47868	-0.158982	-0.0713892	-0.567216	-0.901657	-0.93163	-1.00304	-1.06052	-1.15747	-0.729758	-0.361303	-1.02801	-0.954601	-0.840662	-0.804009	-1.26032	-0.860381	-0.886277	-0.724923	-0.98696	-0.98194	-0.333755	-1.28232	-0.189508	-0.946951	-1.03607	-1.04014	-0.617115	-1.03399	-0.993775	-0.848673	-1.0104	-0.556878	-1.02324	-1.09457	-0.709502	-1.01324	-0.765353	-0.301532	-1.0998	-1.10406	-1.3492	-0.427277	-0.738642	-0.958681
pantoate	Cofactors	-0.696214	-1.035	-0.894865	0.217836	-0.277798	0.416574	-0.689317	-0.638236	-0.809511	-0.611322	-0.990029	-1.00319	-0.533679	-0.621914	-0.706088	-0.529144	-0.709023	0.456218	-0.808208	-0.565052	-0.808475	-1.04003	0.149045	-0.612235	-0.805483	-0.579809	-0.662044	-0.670267	0.793207	-0.785814	-0.584968	-0.722807	-0.737288	-0.335589	-0.683021	-0.77893	-0.809187	-0.531806	-0.192296	-1.0591	-0.763655	0.028028	-0.615545	-0.71751	-0.932372	-0.93508	-0.604118	-0.82193
gamma-CEHC sulfate	Cofactors	0.889721	-0.677392	-0.671629	-0.688888	0.491193	0.678372	-0.708194	-0.495272	0.0151841	-0.701123	-0.14627	-0.665565	-0.35463	-0.710815	-0.713572	-0.706729	1.17323	-0.671628	-0.716962	-0.288215	-0.680026	-0.689599	0.194095	0.129329	-0.214869	-0.694347	-0.696139	-0.665693	-0.695235	-0.670887	-0.687591	-0.665308	-0.694591	-0.666667	-0.668222	-0.667595	-0.688469	-0.667657	-0.556897	-0.685067	-0.622261	-0.276242	-0.700587	-0.687638	-0.686252	-0.714634	-0.0846007	-0.706282
pyridoxate	Cofactors	-0.947818	-0.887416	-0.278073	0.110667	-0.136301	1.85698	-0.719497	-0.641085	-0.545804	-0.83	-0.952119	-0.683738	-0.771319	-0.792914	-0.822267	-0.712518	-0.726165	0.00792367	-0.794843	-0.884502	-0.930235	-0.690856	0.58373	-0.662061	-0.789581	-0.571396	-0.674356	-1.00871	0.280155	-0.741587	2	-0.665287	-0.305306	-0.109984	-0.733646	-0.73232	-0.885271	-0.629468	-0.22252	-0.946956	-0.182123	-0.25908	-0.805357	-0.452691	-0.948705	-0.904308	-0.84952	-0.946672
nicotinamide riboside	Cofactors	-0.801824	-0.682285	-0.109188	0.0636256	-0.387551	-0.746555	-0.530283	-0.140536	-1.1936	-0.703145	-0.372372	-1.19111	-0.543453	-0.787111	-0.629409	0.245776	-1.27762	-1.09624	-0.790623	0.299697	-1.17402	-0.452451	-0.223194	-1.02191	-0.554232	-0.146659	-0.523056	-0.970242	-0.588595	-0.532386	-1.00646	-0.781097	-1.1166	0.202184	-1.30657	-1.03867	-0.871466	0.257391	-0.643517	-0.945444	0.348673	-0.51987	-0.750497	-0.984134	-0.845113	-0.811484	-1.02873	-1.15227
1-methylnicotinamide	Cofactors	-0.757602	-1.12001	0.347237	-1.0369	-0.774101	-0.161303	0.805222	-0.529846	-1.07648	-0.0142078	-1.10541	-0.403107	0.195121	-0.268502	-1.07084	0.64941	-1.21918	-0.842505	-0.270995	-0.287822	-1.2215	-0.915675	0.315764	-0.454812	-0.774166	0.0708117	-1.04492	-1.00595	-0.975496	-0.764594	0.431178	-0.985891	-0.862602	-0.0993747	-0.648818	-0.0792826	-1.14355	-0.247915	1.14787	-0.935812	0.831119	-0.577163	0.0191332	0.0298515	-1.29291	-0.503269	-1.24479	-1.1175
quinolinate	Cofactors	-1.12267	-1.06207	-0.564635	-0.392322	-0.833331	0.944627	-1.00586	0.413535	-0.92114	-0.181993	-1.13937	-0.387134	-0.965508	-0.0602471	-1.04766	-1.00811	-0.926296	-0.905805	-1.05183	-0.464077	-0.865748	-1.12529	0.21301	-1.08598	-0.0823661	-1.02557	-0.574495	-0.532961	-1.16046	-1.04644	-0.359641	-0.636682	-1.06071	-0.499429	-0.446597	-0.662963	-0.950062	-1.15314	2	-0.740603	-0.335956	-0.269339	-1.06194	-0.115509	-1.14011	0.153494	-1.0761	-1.16851
gamma-tocopherol/beta-tocopherol	Cofactors	0.845851	-0.575633	0.192442	2	1.00323	-1.07593	-0.042331	-0.806068	-0.215068	1.45115	0.923521	-0.223034	0.875236	0.297704	1.18265	0.319351	0.814186	0.30304	1.21888	-0.844223	0.524474	-0.580157	-1.15998	0.731421	-0.0630378	-1.52312	-0.414791	1.00141	0.919408	0.274115	1.39573	1.24437	0.721191	-0.709627	1.10239	-0.214084	1.26438	0.262649	0.0953419	0.992991	-1.08536	0.530652	-0.718858	0.165043	0.761516	1.92197	1.12969	1.21064
retinal	Cofactors	0.990197	-0.168087	0.0923566	-1.10529	0.249734	0.158826	-0.302997	-0.439644	0.732882	0.217607	-0.202372	0.724274	1.41655	0.0894362	-0.142597	1.57942	-0.0900692	1.56376	0.716835	-1.00729	1.0479	0.55846	0.481549	-0.43346	0.216923	-0.00998251	0.931872	-0.168805	-0.240514	0.803627	0.46783	1.3333	1.02954	-1.19566	0.594827	1.70331	0.447306	0.90434	-1.0965	0.2934	-1.23454	0.290181	-1.145	0.760088	0.194086	0.399616	0.57983	-1.07843
retinol (vitamin A)	Cofactors	1.47601	-0.201621	0.593828	-0.796766	0.0572599	-0.383547	-0.530487	-0.81617	0.660972	0.0791617	-0.7122	0.151744	1.08319	-0.455549	-0.555496	1.63622	-0.344423	1.54093	0.650371	-0.695975	0.997926	0.0777629	0.786529	-0.759642	0.965491	-0.174953	0.626851	-0.258637	-0.360144	0.412886	0.170568	1.17374	1.09036	-0.598496	0.722158	1.6517	0.348812	1.5381	-0.470796	0.166808	-1.11663	-0.0968864	-0.802897	0.434431	-0.1252	0.613083	0.722634	-0.860011
alpha-tocopherol	Cofactors	0.355653	-0.487845	-0.0984049	0.655921	0.341987	0.0920298	-0.78705	0.164392	0.657574	-0.315567	-0.652227	0.0207269	0.250662	1.02712	0.538408	0.530491	-0.117635	0.0216755	1.67302	1.89466	1.15352	0.318393	1.02422	0.169653	1.12963	0.547422	-0.272851	-0.310834	-0.234563	-0.497208	-0.0721991	1.14682	1.79813	0.469556	0.114824	0.487967	-0.0415962	0.443949	1.15605	0.0805156	-0.728167	-0.584298	-0.316674	0.384606	-0.995543	0.641856	0.860383	-0.828353
beta-cryptoxanthin	Cofactors	-0.588929	0.0706684	0.704509	-0.486779	0.4602	0.361416	-0.269427	0.293791	0.818655	-1.15435	0.27377	-1.1151	-1.0867	0.582963	-0.105238	0.628891	-0.961822	-0.553574	1.6251	2	0.0147998	1.41322	2	2	-0.0244514	0.156717	0.415379	-1.16149	-0.113116	-0.454723	-0.139011	-0.0737706	0.403015	-0.765679	0.503685	0.765552	0.273712	0.616606	-1.10141	0.515222	-0.889225	-0.687702	0.202172	0.626693	0.189233	-0.951712	0.297355	-1.07608
carotene diol (1)	Cofactors	0.040761	-0.626571	1.06739	0.774891	-0.0764004	0.640225	-1.1801	-0.607278	1.67552	-0.598883	-0.893647	-0.330721	1.53637	-0.485497	0.294096	0.9545	-0.429678	-0.237805	1.74178	0.225183	0.643134	-0.497958	1.36088	1.22141	2	-0.624692	-0.265641	-1.22249	0.338875	-1.09028	-0.461868	0.183136	0.450751	0.749597	0.183729	0.224388	1.15116	0.258409	-0.637864	0.568566	-1.52873	-0.819826	1.22683	-0.179123	0.273784	-0.523421	0.576266	0.422829
carotene diol (2)	Cofactors	0.394609	-0.366612	0.830984	0.182321	0.109041	1.05085	-1.16691	-0.579291	1.97484	-0.69788	-0.710499	-0.657937	1.42776	-0.327549	0.368334	1.46879	-0.646055	0.0143851	1.19746	0.103288	0.33851	-0.719107	1.61614	0.858493	2	-0.532857	-0.118705	-1.40659	0.405212	-0.976365	-0.764954	0.0950894	0.338549	0.972863	0.168587	-0.134331	0.948247	0.509404	-0.0517831	0.776722	-0.764838	-0.961361	1.52994	-0.354881	0.27032	-0.313275	0.433593	0.353409
citrate	Energy	-1.4019	0.147778	0.895553	-0.884254	-0.534533	0.546309	-0.351608	-1.0112	-1.07388	-0.923518	-1.15627	-0.915734	1.60554	0.203082	-0.865432	1.09854	-1.08285	0.777437	-0.259982	-0.0236476	0.3498	-0.935499	-0.755614	-0.919325	-0.25914	-0.682545	-0.0364744	-0.443925	-1.54528	0.211026	-0.445642	-1.26253	-0.57963	-0.213388	0.402131	-0.975528	-1.28941	0.140157	-1.40912	0.109317	-0.501672	-0.899719	1.60602	2	-0.637129	-0.755821	-1.19905	-1.04018
aconitate [cis or trans]	Energy	-1.52285	-0.0770194	0.522343	-0.528353	-0.54992	-0.171044	-0.597011	-1.39451	-1.12918	-1.02994	-1.14533	-1.08604	0.553581	0.231297	-0.715943	0.375037	-0.971832	0.0974398	-0.714009	-0.149259	0.424329	-1.15765	-0.80139	-0.772408	-0.267422	-1.1449	0.105794	-0.640907	-1.37205	-0.198941	-0.712634	-1.44753	-0.889423	-0.486547	-0.331404	-0.901618	-1.09199	-0.312436	-0.786984	0.185907	-0.596778	-0.368272	-0.0245766	-0.0618354	-1.25524	-0.115933	-1.33211	-0.809854
alpha-ketoglutarate	Energy	-1.23465	-0.65188	-0.249883	-0.423814	-0.871796	-0.458535	-0.919853	-0.961483	-0.455887	-0.555252	-0.9781	0.67856	0.15722	-0.591735	-0.768015	-0.259463	-0.969253	-0.0915201	-0.528555	-0.726938	-0.562651	-0.840283	-0.880044	-1.32217	0.19461	-0.370928	-0.355548	-0.69812	-0.0133402	-1.09649	-0.476867	-0.750562	-0.815868	-0.831027	0.242247	-0.36927	-1.25347	-0.543296	-0.902271	-0.353266	-0.691231	-0.467328	-0.351938	-0.764778	-0.717955	-0.76847	-0.994899	-1.15005
succinate	Energy	-0.243564	-0.696407	0.125573	0.0208883	-0.369619	-0.554248	0.863624	-1.0502	-0.603515	-0.225836	-0.820608	1.00811	-0.319085	-0.0115183	-0.668776	-0.797952	-0.907652	-0.496163	-0.430751	-0.243121	0.10564	-0.750233	-1.01343	-0.934991	-0.654354	-0.547846	-0.859762	-0.753531	-0.882666	-0.854722	-0.566846	-0.877931	-0.409532	-0.787055	-0.287899	-0.715258	-0.994724	-1.24195	-1.24489	-0.460608	-0.860955	-0.58813	-0.250029	-0.603608	-0.621361	-0.163722	-0.799591	-1.07039
fumarate	Energy	0.0917985	-0.792924	0.335464	-0.990696	-0.715424	-0.65071	-0.37222	-0.99989	-0.880876	-0.639949	-0.952173	-0.00701415	-0.206442	-0.345998	-0.941239	-0.417264	-0.676505	-0.223411	-0.904198	-0.834039	-0.40309	-0.869486	-0.533485	-1.02008	-0.0401703	-0.549993	-0.379133	-0.838455	-1.07033	-1.0629	-0.676597	-0.803293	-0.700664	-0.804975	-0.549847	-1.14514	-1.01547	-0.595171	-0.7607	-0.731792	-0.943075	-0.441155	0.032506	-1.09889	-0.829372	-0.905653	-0.460854	-0.92137
malate	Energy	0.282005	-0.647896	0.342997	-1.02502	-0.491992	-0.585073	-0.354559	-0.850428	-0.551054	-0.586499	-0.663653	0.034378	-0.36206	-0.494018	-1.13769	-0.336307	-0.730704	-0.0453635	-0.982266	-0.832747	-0.264559	-0.891735	-0.391107	-0.955217	-0.311571	-0.244908	-0.696773	-0.87951	-0.826485	-0.886097	-0.597106	-1.14623	-0.612684	-0.812051	-0.584992	-1.02823	-1.36903	-0.723421	-0.828828	-0.788756	-0.885849	-0.211862	-0.19931	-1.06815	-0.647387	-0.875692	-1.10764	-0.893107
phosphate	Energy	0.586779	-1.46843	-0.139177	1.60056	-0.891786	-0.0282377	0.568652	0.253418	-0.438957	0.158484	-1.47986	-0.223248	-0.37138	-0.383773	-1.89623	-0.67175	-0.869665	-1.29935	-0.44199	-0.977165	0.000102992	-0.982835	-0.274036	-0.442547	-0.0655615	0.286235	-1.01667	-0.438399	-0.86622	-0.468511	-0.282597	-0.194543	-0.386658	-1.44848	-0.335532	-0.608617	-0.369991	-0.608082	-0.735287	-0.494533	0.243342	-0.917247	-0.427705	-0.726301	-0.888524	-0.400537	-0.71699	-1.70079
isocitric lactone	Energy	-1.04808	-0.634288	-0.231689	1.62332	-0.325704	0.503038	-0.476936	-0.832583	-0.687789	-0.228314	-0.402434	-1.04633	-0.762886	0.225265	-0.987702	-0.701918	-0.64889	-0.831456	-0.924197	-0.491972	-0.272997	-1.14194	-0.510102	-0.937059	-0.615274	-1.36262	0.0351607	-0.978714	-1.37585	-1.07762	-1.01331	-1.30623	-1.2124	-0.672237	-1.03027	-0.418938	-1.20677	-0.980641	-1.06485	-0.769027	-0.707324	-1.01764	-1.13229	-0.799599	-1.07567	-0.776756	-1.31547	-0.776743
[truncated: 97 more columns]

## Sheet: Fig 2C
Day_0_Significant	Day_2_Significant	Overlapping
1-palmitoyl-GPC (16:0)	1-palmitoyl-GPC (16:0)	1-palmitoyl-GPC (16:0)
1-stearoyl-GPC (18:0)	2-palmitoyl-GPC (16:0)*	1-stearoyl-GPC (18:0)
2-palmitoyl-GPC (16:0)*	1-(1-enyl-palmitoyl)-GPC (P-16:0)*	2-palmitoyl-GPC (16:0)*
1-pentadecanoyl-GPC (15:0)*	1-pentadecanoyl-GPC (15:0)*	1-pentadecanoyl-GPC (15:0)*
N1,N12-diacetylspermine	1-stearoyl-GPC (18:0)	N1,N12-diacetylspermine
2-stearoyl-GPC (18:0)*	1-palmityl-GPC (O-16:0)	2-stearoyl-GPC (18:0)*
vanillylmandelate (VMA)	retinol (vitamin A)	vanillylmandelate (VMA)
N6-succinyladenosine	1-nonadecanoyl-GPC (19:0)	N6-succinyladenosine
1-(1-enyl-palmitoyl)-GPC (P-16:0)*	1-linoleoyl-2-docosahexaenoyl-GPC (18:2/22:6)*	1-(1-enyl-palmitoyl)-GPC (P-16:0)*
N-acetylputrescine	1-arachidoyl-GPC (20:0)	N-acetylputrescine
estrone 3-sulfate	1-(1-enyl-stearoyl)-GPC (P-18:0)*	estrone 3-sulfate
1-oleoyl-GPC (18:1)	1-oleyl-GPC (O-18:1)*	1-oleoyl-GPC (18:1)
N-lactoyl phenylalanine	1-myristoyl-GPC (14:0)	N-lactoyl phenylalanine
fumarate	1-eicosenoyl-GPC (20:1)*	fumarate
1-myristoyl-GPC (14:0)	3-hydroxyhexanoate	1-myristoyl-GPC (14:0)
malate	3-(4-hydroxyphenyl)lactate	1-palmitoyl-GPE (16:0)
1-palmitoyl-GPE (16:0)	1-palmitoyl-GPE (16:0)	2-oleoyl-GPC (18:1)*
2-oleoyl-GPC (18:1)*	1-stearyl-GPC (O-18:0)*	1-palmityl-GPC (O-16:0)
1-palmityl-GPC (O-16:0)	octadecenedioylcarnitine (C18:1-DC)*	1-dihomo-linoleoyl-GPC (20:2)*
1-dihomo-linoleoyl-GPC (20:2)*	cortisol 21-sulfate	N-acetylglucosamine/N-acetylgalactosamine
N-acetylglucosamine/N-acetylgalactosamine	1-dihomo-linoleoyl-GPC (20:2)*	N2,N2-dimethylguanosine
N2,N2-dimethylguanosine	1-linoleoyl-2-arachidonoyl-GPC (18:2/20:4n6)*	2-linoleoyl-GPC (18:2)*
2-linoleoyl-GPC (18:2)*	tridecenedioate (C13:1-DC)*	1-palmitoleoyl-GPC (16:1)*
1-palmitoleoyl-GPC (16:1)*	2-stearoyl-GPC (18:0)*	1-eicosenoyl-GPC (20:1)*
1-eicosenoyl-GPC (20:1)*	N2,N2-dimethylguanosine	2-arachidonoyl-GPC (20:4)*
2-arachidonoyl-GPC (20:4)*	sphingomyelin (d18:1/20:1, d18:2/20:0)*	maleate
maleate	octadecenedioate (C18:1-DC)	isocitric lactone
isocitric lactone	retinal	1-linoleoyl-GPC (18:2)
1-linoleoyl-GPC (18:2)	2-myristoyl-GPC (14:0)*	erythronate*
erythronate*	bilirubin degradation product, C16H18N2O5 (3)**	2-docosahexaenoyl-GPC (22:6)*
2-docosahexaenoyl-GPC (22:6)*	1-margaroyl-GPE (17:0)*	4-acetamidobutanoate
4-acetamidobutanoate	octadecanedioate (C18-DC)	tetrahydrocortisol glucuronide
tetrahydrocortisol glucuronide	GlcNAc sulfate conjugate of C21H34O2 steroid**	pregnenolone sulfate
pregnenolone sulfate	N-acetylglucosamine/N-acetylgalactosamine	tetrahydrocortisol
tetrahydrocortisol	hexadecanedioate (C16-DC)	2-myristoyl-GPC (14:0)*
2-myristoyl-GPC (14:0)*	cortolone glucuronide (1)	sphingomyelin (d18:1/20:0, d16:1/22:0)*
sphingomyelin (d18:1/20:0, d16:1/22:0)*	octadecanedioylcarnitine (C18-DC)*	1-oleyl-GPC (O-18:1)*
1-oleyl-GPC (O-18:1)*	1-oleoyl-GPC (18:1)	lactate
lactate	estrone 3-sulfate	behenoyl sphingomyelin (d18:1/22:0)*
behenoyl sphingomyelin (d18:1/22:0)*	10-undecenoate (11:1n1)	1-arachidonoyl-GPC (20:4n6)*
1-arachidonoyl-GPC (20:4n6)*	1-palmitoyl-2-palmitoleoyl-GPC (16:0/16:1)*	N-lactoyl tyrosine
N-lactoyl tyrosine	(S)-a-amino-omega-caprolactam	adenosine 3',5'-cyclic monophosphate (cAMP)
adenosine 3',5'-cyclic monophosphate (cAMP)	3-hydroxysebacate	1-linoleoyl-2-docosahexaenoyl-GPC (18:2/22:6)*
1-linoleoyl-2-docosahexaenoyl-GPC (18:2/22:6)*	hexadecenedioate (C16:1-DC)*	sphingomyelin (d18:1/20:1, d18:2/20:0)*
sphingomyelin (d18:1/20:1, d18:2/20:0)*	1-stearoyl-GPE (18:0)	sphingomyelin (d18:1/22:1, d18:2/22:0, d16:1/24:1)*
sphingomyelin (d18:1/22:1, d18:2/22:0, d16:1/24:1)*	glycerophosphorylcholine (GPC)	N-lactoyl leucine
N-lactoyl leucine	octadecadienedioate (C18:2-DC)*	pyruvate
pyruvate	alpha-hydroxyisocaproate	cortisol 21-sulfate
cortisol 21-sulfate	3-hydroxydodecanedioate*	1-arachidoyl-GPC (20:0)
1-arachidoyl-GPC (20:0)	sphingosine 1-phosphate	o-cresol sulfate
o-cresol sulfate	tetrahydrocortisol glucuronide	N-acetyl-beta-alanine
N-acetyl-beta-alanine	pregnenetriol disulfate*	1-dihomo-linolenoyl-GPC (20:3n3 or 6)*
1-dihomo-linolenoyl-GPC (20:3n3 or 6)*	kynurenate	1-(1-enyl-stearoyl)-GPC (P-18:0)*
1-(1-enyl-stearoyl)-GPC (P-18:0)*	bilirubin degradation product, C16H18N2O5 (1)**	2-palmitoleoyl-GPC (16:1)*
2-palmitoleoyl-GPC (16:1)*	1-myristoyl-2-palmitoyl-GPC (14:0/16:0)	sphingomyelin (d18:2/21:0, d16:2/23:0)*
sphingomyelin (d18:2/21:0, d16:2/23:0)*	stearoyl sphingomyelin (d18:1/18:0)	21-hydroxypregnanolone disulfate
21-hydroxypregnanolone disulfate	androstenediol (3beta,17beta) disulfate (2)	(N(1) + N(8))-acetylspermidine
ribonate	sphingomyelin (d18:1/20:0, d16:1/22:0)*	N-acetyltyrosine
(N(1) + N(8))-acetylspermidine	5-hydroxyhexanoate	ribitol
N-acetyltyrosine	5alpha-pregnan-3beta,20beta-diol monosulfate (1)	1-linoleoyl-2-arachidonoyl-GPC (18:2/20:4n6)*
ribitol	cinnamoylglycine	sphingomyelin (d18:2/23:0, d18:1/23:1, d17:1/24:1)*
1-linoleoyl-2-arachidonoyl-GPC (18:2/20:4n6)*	3-hydroxyoctanoate	N-lactoyl valine
sphingomyelin (d18:2/23:0, d18:1/23:1, d17:1/24:1)*	1-palmitoleoyl-GPC (16:1)*	1-stearoyl-GPE (18:0)
N-lactoyl valine	vanillylmandelate (VMA)	thyroxine
1-stearoyl-GPE (18:0)	1-stearyl-2-docosapentaenoyl-GPC (O-18:0/22:5n3)*	sphingomyelin (d18:1/18:1, d18:2/18:0)
thyroxine	N-lactoyl phenylalanine	(S)-a-amino-omega-caprolactam
sphingomyelin (d18:1/18:1, d18:2/18:0)	glycocholate	cortisone
(S)-a-amino-omega-caprolactam	1-arachidonoyl-GPC (20:4n6)*	1-docosahexaenoyl-GPC (22:6)*
(S)-3-hydroxybutyrylcarnitine	21-hydroxypregnenolone disulfate	tricosanoyl sphingomyelin (d18:1/23:0)*
cortisone	1-methyl-4-imidazoleacetate	3-(4-hydroxyphenyl)lactate
1-docosahexaenoyl-GPC (22:6)*	glycochenodeoxycholate	N-acetylphenylalanine
tricosanoyl sphingomyelin (d18:1/23:0)*	5-dodecenoate (12:1n7)	1,2-dipalmitoyl-GPC (16:0/16:0)
3-(4-hydroxyphenyl)lactate	nicotinamide riboside	kynurenate
N-acetylphenylalanine	N-lactoyl leucine	vanillactate
1,2-dipalmitoyl-GPC (16:0/16:0)	taurochenodeoxycholate	2-pyrrolidinone
kynurenate	heptadecanedioate (C17-DC)	cerotoylcarnitine (C26)*
vanillactate	2-oleoyl-GPC (18:1)*	1-myristoyl-2-palmitoyl-GPC (14:0/16:0)
beta-citrylglutamate	3-hydroxydecanoate	6-bromotryptophan
2-pyrrolidinone	tetradecadienoate (14:2)*	3-hydroxysebacate
cerotoylcarnitine (C26)*	sphingomyelin (d18:2/23:0, d18:1/23:1, d17:1/24:1)*	1-linolenoyl-GPC (18:3)*
1-myristoyl-2-palmitoyl-GPC (14:0/16:0)	3-hydroxylaurate	3-methyladipate
6-bromotryptophan	N1,N12-diacetylspermine	phenyllactate (PLA)
3-hydroxysebacate	cis-4-decenoate (10:1n6)*	stearoyl sphingomyelin (d18:1/18:0)
1-linolenoyl-GPC (18:3)*	sphingomyelin (d18:1/22:1, d18:2/22:0, d16:1/24:1)*	butyrate/isobutyrate (4:0)
3-methyladipate	N-lactoyl tyrosine	N-acetylalanine
phenyllactate (PLA)	tetradecanedioate (C14-DC)	N6-carbamoylthreonyladenosine
stearoyl sphingomyelin (d18:1/18:0)	2-arachidonoyl-GPC (20:4)*	1-stearyl-GPC (O-18:0)*
butyrate/isobutyrate (4:0)	N1-methylinosine	21-hydroxypregnenolone disulfate
N-acetylalanine	bilirubin degradation product, C17H18N2O4 (3)**	4-hydroxy-2-oxoglutaric acid
N6-carbamoylthreonyladenosine	1-(1-enyl-stearoyl)-GPE (P-18:0)*	mannose
1-stearyl-GPC (O-18:0)*	sphingomyelin (d18:2/21:0, d16:2/23:0)*	cysteinylglycine
N-acetylserine	sphingomyelin (d18:1/18:1, d18:2/18:0)	sphingomyelin (d18:1/21:0, d17:1/22:0, d16:1/23:0)*
21-hydroxypregnenolone disulfate	bilirubin degradation product, C16H18N2O5 (2)**	ximenoylcarnitine (C26:1)*
4-hydroxy-2-oxoglutaric acid	thyroxine	pregnenetriol disulfate*
mannose	branched-chain, straight-chain, or cyclopropyl 12:1 fatty acid*	1-palmitoyl-2-docosahexaenoyl-GPC (16:0/22:6)
cysteinylglycine	docosadienoate (22:2n6)	2-stearoyl-GPE (18:0)*
glycerol 3-phosphate	pregnenediol disulfate (C21H34O8S2)*	11beta-hydroxyandrosterone glucuronide
sphingomyelin (d18:1/21:0, d17:1/22:0, d16:1/23:0)*	N-acetyl-beta-alanine	5alpha-pregnan-diol disulfate
ximenoylcarnitine (C26:1)*	taurocholate	glycerophosphoinositol*
pregnenetriol disulfate*	phenyllactate (PLA)	N-acetyl-aspartyl-glutamate (NAAG)
1-palmitoyl-2-docosahexaenoyl-GPC (16:0/22:6)	gluconate	sphingomyelin (d18:1/19:0, d19:1/18:0)*
2-stearoyl-GPE (18:0)*	hexanoylglutamine	1-methyl-4-imidazoleacetate
11beta-hydroxyandrosterone glucuronide	taurochenodeoxycholic acid 3-sulfate	nicotinamide riboside
5alpha-pregnan-diol disulfate	bilirubin degradation product, C17H18N2O4 (2)**	1-adrenoyl-GPC (22:4)*
glycerophosphoinositol*	1-(1-enyl-palmitoyl)-GPE (P-16:0)*	N-acetylhistidine
N-acetyl-aspartyl-glutamate (NAAG)	1-(1-enyl-oleoyl)-GPE (P-18:1)*	N1-methylinosine
sphingomyelin (d18:1/19:0, d19:1/18:0)*	1-stearyl-2-arachidonoyl-GPC (O-18:0/20:4)*	sphingomyelin (d18:2/18:1)*
1-methyl-4-imidazoleacetate	pregnanediol-3-glucuronide	3-ureidopropionate
nicotinamide riboside	glutamine conjugate of C7H12O2*	glucuronate
1-adrenoyl-GPC (22:4)*	glutamine conjugate of C6H10O2 (1)*	lignoceroyl sphingomyelin (d18:1/24:0)
N-acetylhistidine	1-palmityl-GPE (O-16:0)*	sphingomyelin (d18:2/23:1)*
N1-methylinosine	aconitate [cis or trans]	pyroglutamylalanine*
sphingomyelin (d18:2/18:1)*	8-methoxykynurenate	pregnenetriol sulfate*
3-ureidopropionate	dodecanedioate (C12-DC)	cortolone glucuronide (1)
glucuronate	1-palmitoyl-2-pentadecanoyl-GPC (16:0/15:0)*	glutamine conjugate of C6H10O2 (1)*
lignoceroyl sphingomyelin (d18:1/24:0)	menthol glucuronide	sphingomyelin (d18:2/24:2)*
myo-inositol	4-methylhexanoylglutamine	gamma-glutamylcitrulline*
sphingomyelin (d18:2/23:1)*	N-acetylputrescine	3-hydroxyhexanoate
pyroglutamylalanine*	2-stearoyl-GPE (18:0)*	17alpha-hydroxypregnanolone glucuronide
pregnenetriol sulfate*	N-acetyltyrosine	pregnenediol sulfate (C21H34O5S)*
cortolone glucuronide (1)	sphingomyelin (d18:1/21:0, d17:1/22:0, d16:1/23:0)*	N-acetylglutamate
glutamine conjugate of C6H10O2 (1)*	imidazole lactate	sphingomyelin (d18:1/17:0, d17:1/18:0, d19:1/16:0)
sphingomyelin (d18:2/24:2)*	N-acetyltryptophan	5alpha-pregnan-3beta,20beta-diol monosulfate (1)
succinate	2-palmitoleoyl-GPC (16:1)*	N1-methyladenosine
N6-acetyllysine	3-ureidopropionate	3-hydroxyoctanoate
N-acetyltaurine	o-cresol sulfate	2,4-di-tert-butylphenol
sphingomyelin (d18:1/22:2, d18:2/22:1, d16:1/24:2)*	androsterone glucuronide	1-oleoyl-2-docosahexaenoyl-GPC (18:1/22:6)*
gamma-glutamylcitrulline*	glucuronate	sphingomyelin (d18:2/24:1, d18:1/24:2)*
3-hydroxyhexanoate	N6-succinyladenosine	lignoceroylcarnitine (C24)*
17alpha-hydroxypregnanolone glucuronide	tetrahydrocortisol	5-hydroxyhexanoate
pregnenediol sulfate (C21H34O5S)*	behenoyl sphingomyelin (d18:1/22:0)*	1-pentadecanoyl-2-docosahexaenoyl-GPC (15:0/22:6)*
N-acetylglutamate	sphingomyelin (d18:1/19:0, d19:1/18:0)*	leukotriene B5
sphingomyelin (d18:1/17:0, d17:1/18:0, d19:1/16:0)	1-palmitoyl-2-(hydroxylinoleoyl)-GPC (16:0/18:2(OH))*	3-hydroxydodecanedioate*
5alpha-pregnan-3beta,20beta-diol monosulfate (1)	bilirubin degradation product, C17H20N2O5 (2)**	cortisol
N1-methyladenosine	1-adrenoyl-GPC (22:4)*	5-hydroxyindoleacetate
3-hydroxyoctanoate	3-hydroxyoleate*	S-(3-hydroxypropyl)mercapturic acid (HPMA)
N-acetylneuraminate	taurocholenate sulfate*	3-(3-amino-3-carboxypropyl)uridine*
2,4-di-tert-butylphenol	citrate	3-hydroxydecanoate
isoleucine	21-hydroxypregnanolone disulfate	1-eicosapentaenoyl-GPC (20:5)*
glutarate (C5-DC)	(N(1) + N(8))-acetylspermidine	1-palmitoyl-2-dihomo-linolenoyl-GPC (16:0/20:3n3 or 6)*
1-oleoyl-2-docosahexaenoyl-GPC (18:1/22:6)*	palmitoyl ethanolamide	androstenediol (3beta,17beta) disulfate (2)
sphingomyelin (d18:2/24:1, d18:1/24:2)*	5alpha-pregnan-diol disulfate	dimethylguanidino valeric acid (DMGV)*
lignoceroylcarnitine (C24)*	1-dihomo-linolenoyl-GPC (20:3n3 or 6)*	carotene diol (2)
5-hydroxyhexanoate	myristoleate (14:1n5)	N-acetyl-isoputreanine
1-pentadecanoyl-2-docosahexaenoyl-GPC (15:0/22:6)*	suberate (C8-DC)	sphingomyelin (d18:1/24:1, d18:2/24:0)*
leukotriene B5	lignoceroyl sphingomyelin (d18:1/24:0)	beta-alanine
1-dihomo-linolenoyl-GPE (20:3n3 or 6)*	dodecenedioate (C12:1-DC)*	1-ribosyl-imidazoleacetate*
3-hydroxydodecanedioate*	3-hydroxydecanoylcarnitine	sphingomyelin (d18:0/20:0, d16:0/22:0)*
cortisol	tetradecadienedioate (C14:2-DC)*	sphingomyelin (d18:1/25:0, d19:0/24:1, d20:1/23:0, d19:1/24:0)*
5-hydroxyindoleacetate	2,3-dihydroxy-5-methylthio-4-pentenoate (DMTPA)*	N-lactoyl isoleucine
2-oxoarginine*	1-(1-enyl-palmitoyl)-2-linoleoyl-GPE (P-16:0/18:2)*	2,3-dihydroxy-5-methylthio-4-pentenoate (DMTPA)*
S-(3-hydroxypropyl)mercapturic acid (HPMA)	1-(1-enyl-stearoyl)-2-arachidonoyl-GPE (P-18:0/20:4)*	pregnanediol-3-glucuronide
3-(3-amino-3-carboxypropyl)uridine*	xanthosine	1-oleoyl-GPE (18:1)
3-hydroxydecanoate	bilirubin degradation product, C17H18N2O4 (1)**	tetrahydrocortisone glucuronide (5)
1-eicosapentaenoyl-GPC (20:5)*	glycodeoxycholate 3-sulfate	2,3-dihydroxy-2-methylbutyrate
uracil	glutamine conjugate of C6H10O2 (2)*	etiocholanolone glucuronide
2-arachidonoyl-GPE (20:4)*	3-hydroxymyristate	2'-O-methylcytidine
1-palmitoyl-2-dihomo-linolenoyl-GPC (16:0/20:3n3 or 6)*	valproic acid glucuronide	retinal
palmitoylcholine	androsterone sulfate	1-eicosenoyl-GPE (20:1)*
androstenediol (3beta,17beta) disulfate (2)	bilirubin (E,Z or Z,E)*	glycoursodeoxycholic acid sulfate (2)
dimethylguanidino valeric acid (DMGV)*	1-linoleoyl-GPC (18:2)	2-oleoyl-GPE (18:1)*
carotene diol (2)	bilirubin degradation product, C17H20N2O5 (1)**	androsterone glucuronide
N-acetyl-isoputreanine	dodecadienoate (12:2)*	1-margaroyl-GPE (17:0)*
arachidonoylcholine	carotene diol (1)	stearoyl ethanolamide
2-linoleoyl-GPE (18:2)*	1-linoleoyl-2-arachidonoyl-GPE (18:2/20:4)*	tetradecadienoate (14:2)*
1-linoleoyl-GPE (18:2)*	cortisol	gamma-glutamylhistidine
mannitol/sorbitol	pregnenetriol sulfate*	cis-4-decenoate (10:1n6)*
sphingomyelin (d18:1/24:1, d18:2/24:0)*	pregnenediol sulfate (C21H34O5S)*	hexadecenedioate (C16:1-DC)*
S-carboxyethylcysteine	lactate	pregnanolone/allopregnanolone sulfate
beta-alanine	1,2-dipalmitoyl-GPC (16:0/16:0)	3-hydroxyoleate*
1-ribosyl-imidazoleacetate*	1-methylurate	cinnamoylglycine
sphingomyelin (d18:0/20:0, d16:0/22:0)*	glycochenodeoxycholate 3-sulfate	N-acetylisoleucine
sphingomyelin (d18:1/25:0, d19:0/24:1, d20:1/23:0, d19:1/24:0)*	5-hydroxyindoleacetate	3-hydroxydecanoylcarnitine
N-lactoyl isoleucine	stearoyl ethanolamide	3-hydroxylaurate
2,3-dihydroxy-5-methylthio-4-pentenoate (DMTPA)*	taurodeoxycholic acid 3-sulfate	glycodeoxycholate 3-sulfate
gulonate*	2-hydroxysebacate	retinol (vitamin A)
pregnanediol-3-glucuronide	cystathionine	1-palmityl-GPE (O-16:0)*
1-oleoyl-GPE (18:1)	vanillactate	2-keto-3-deoxy-gluconate
tetrahydrocortisone glucuronide (5)	5alpha-pregnan-3beta,20alpha-diol disulfate	histidine
pyroglutamylvaline	azelate (C9-DC)	N-acetylleucine
2,3-dihydroxy-2-methylbutyrate	11beta-hydroxyandrosterone glucuronide	palmitoyl ethanolamide
etiocholanolone glucuronide	7-methylguanine	GlcNAc sulfate conjugate of C21H34O2 steroid**
2'-O-methylcytidine	leukotriene B5	1-palmitoyl-2-pentadecanoyl-GPC (16:0/15:0)*
retinal	histidine	alpha-ketoglutaramate*
1-eicosenoyl-GPE (20:1)*	maltotriose	N-acetylkynurenine (2)
alpha-ketoglutarate	1-oleoyl-2-docosahexaenoyl-GPC (18:1/22:6)*	1-(1-enyl-stearoyl)-GPE (P-18:0)*
glycoursodeoxycholic acid sulfate (2)	N-acetylglucosaminylasparagine	1-nonadecanoyl-GPC (19:0)
arachidonoyl ethanolamide	glycohyocholate	adenine
2-oleoyl-GPE (18:1)*	1-(1-enyl-stearoyl)-2-arachidonoyl-GPC (P-18:0/20:4)	hexadecanedioate (C16-DC)
androsterone glucuronide	tetrahydrocortisone glucuronide (5)	3-hydroxyoctanoylcarnitine (2)
linoleoylcholine*	ximenoylcarnitine (C26:1)*	3-hydroxyoctanoylcarnitine (1)
1-margaroyl-GPE (17:0)*	ibuprofen	taurodeoxycholic acid 3-sulfate
stearoyl ethanolamide	adenosine	glycylproline
tetradecadienoate (14:2)*	N-palmitoylglycine	imidazole lactate
gamma-glutamylhistidine	4-cholesten-3-one	behenoyl dihydrosphingomyelin (d18:0/22:0)*
cis-4-decenoate (10:1n6)*	1-(1-enyl-palmitoyl)-2-palmitoleoyl-GPC (P-16:0/16:1)*	suberate (C8-DC)
hexadecenedioate (C16:1-DC)*	laurate (12:0)	sedoheptulose
pregnanolone/allopregnanolone sulfate	1-eicosenoyl-GPE (20:1)*	5-dodecenoate (12:1n7)
3-hydroxyoleate*	2-hydroxydecanoate	sphingosine 1-phosphate
cinnamoylglycine	anthranilate	bilirubin degradation product, C16H18N2O5 (3)**
1-arachidonoyl-GPE (20:4n6)*	ribitol	1-(1-enyl-palmitoyl)-GPE (P-16:0)*
1-palmitoyl-2-arachidonoyl-GPC (16:0/20:4n6)	3-methyladipate	argininate*
N-acetylisoleucine	2'-O-methylcytidine	octadecenedioylcarnitine (C18:1-DC)*
3-hydroxydecanoylcarnitine	2-linoleoyl-GPC (18:2)*	oleoyl-arachidonoyl-glycerol (18:1/20:4) [1]*
sphingomyelin (d18:0/18:0, d19:0/17:0)*	N-lactoyl valine	pregnenediol disulfate (C21H34O8S2)*
1-stearoyl-2-dihomo-linolenoyl-GPC (18:0/20:3n3 or 6)*	pregnanolone/allopregnanolone sulfate	glutamine conjugate of C7H12O2*
glycerophosphoglycerol	4-acetamidobutanoate	carotene diol (1)
3-hydroxylaurate	5alpha-androstan-3beta,17alpha-diol disulfate	octadecenedioate (C18:1-DC)
5-(galactosylhydroxy)-lysine	(16 or 17)-methylstearate (a19:0 or i19:0)	N-acetyl-2-aminoadipate
glycodeoxycholate 3-sulfate	2R,3R-dihydroxybutyrate	3-hydroxyisobutyrate
retinol (vitamin A)	carnitine	alpha-tocopherol
1-palmitoyl-2-arachidonoyl-GPI (16:0/20:4)*	oleoyl ethanolamide	linoleoyl-arachidonoyl-glycerol (18:2/20:4) [1]*
1-palmityl-GPE (O-16:0)*	2-hydroxyphytanate*	hexanoylglutamine
1-stearoyl-2-docosahexaenoyl-GPC (18:0/22:6)	cortisone	anthranilate
2-keto-3-deoxy-gluconate	3-hydroxystearate	androsterone sulfate
histidine	androstenediol (3alpha, 17alpha) monosulfate (3)	adipoylcarnitine (C6-DC)
N-acetylthreonine	tauroursodeoxycholate	tetradecanedioate (C14-DC)
hexanoylcarnitine (C6)	9-hydroxystearate	1,2-dilinoleoyl-GPC (18:2/18:2)
N-acetylleucine	(2 or 3)-decenoate (10:1n7 or n8)	1-(1-enyl-palmitoyl)-2-docosahexaenoyl-GPC (P-16:0/22:6)*
palmitoyl ethanolamide	16-hydroxypalmitate	1-myristoyl-2-arachidonoyl-GPC (14:0/20:4)*
GlcNAc sulfate conjugate of C21H34O2 steroid**	sphingomyelin (d18:2/24:1, d18:1/24:2)*	4-methylhexanoylglutamine
1-palmitoyl-2-pentadecanoyl-GPC (16:0/15:0)*	1-linolenoyl-GPC (18:3)*	heptenedioate (C7:1-DC)*
N2-acetyllysine	eicosanedioate (C20-DC)	creatine
alpha-ketoglutaramate*	tricosanoyl sphingomyelin (d18:1/23:0)*	hydroquinone sulfate
N-acetylkynurenine (2)	sphingomyelin (d18:1/25:0, d19:0/24:1, d20:1/23:0, d19:1/24:0)*	1-palmitoyl-2-palmitoleoyl-GPC (16:0/16:1)*
1-(1-enyl-stearoyl)-GPE (P-18:0)*	6-bromotryptophan	4-hydroxyphenylacetate
1-nonadecanoyl-GPC (19:0)	3beta,7beta-dihydroxy-5-cholestenoate	7-methylguanine
adenine	taurolithocholate 3-sulfate	taurocholenate sulfate*
oleoylcholine	bilirubin (Z,Z)	(R)-3-hydroxybutyrylcarnitine
hexadecanedioate (C16-DC)	glycocholenate sulfate*	octadecanedioate (C18-DC)
3-hydroxyoctanoylcarnitine (2)	glutamate	caproate (6:0)
3-hydroxyoctanoylcarnitine (1)	1-(1-enyl-stearoyl)-2-linoleoyl-GPE (P-18:0/18:2)*	sphingomyelin (d18:2/16:0, d18:1/16:1)*
taurodeoxycholic acid 3-sulfate	carotene diol (2)	dihydrocaffeate sulfate (2)
isoleucylhydroxyproline*	3-hydroxyoctanoylcarnitine (1)	formiminoglutamate
arginine	tauro-beta-muricholate	alpha-hydroxyisocaproate
glycylproline	phosphate	3-hydroxymyristate
imidazole lactate	etiocholanolone glucuronide	aconitate [cis or trans]
N,N-dimethyl-pro-pro	sphingomyelin (d18:2/24:2)*	ethylmalonate
tiglylcarnitine (C5:1-DC)	taurine	dodecanedioate (C12-DC)
erythritol	arachidonoylcarnitine (C20:4)	cholate
behenoyl dihydrosphingomyelin (d18:0/22:0)*	1,5-anhydroglucitol (1,5-AG)	1-(1-enyl-stearoyl)-2-linoleoyl-GPE (P-18:0/18:2)*
suberoylcarnitine (C8-DC)	decadienedioic acid (C10:2-DC)**	indoxyl glucuronide
suberate (C8-DC)	biliverdin	1-linoleoyl-2-arachidonoyl-GPE (18:2/20:4)*
sedoheptulose	sphingomyelin (d18:1/17:0, d17:1/18:0, d19:1/16:0)	laurate (12:0)
5-dodecenoate (12:1n7)	1-(1-enyl-stearoyl)-2-docosapentaenoyl-GPE (P-18:0/22:5n3)*	N-acetyltryptophan
sphingosine 1-phosphate	dimethylglycine	xanthosine
bilirubin degradation product, C16H18N2O5 (3)**	N-acetylphenylalanine	5alpha-pregnan-3beta,20alpha-diol monosulfate (2)
1-(1-enyl-palmitoyl)-GPE (P-16:0)*	1-stearoyl-2-docosapentaenoyl-GPC (18:0/22:5n6)*	bilirubin degradation product, C16H18N2O5 (1)**
pseudouridine	1-stearoyl-2-oleoyl-GPS (18:0/18:1)	hippurate
N-acetylasparagine	gamma-glutamylglutamate	octadecadienedioate (C18:2-DC)*
5-methylthioribose**	caproate (6:0)	heptadecanedioate (C17-DC)
argininate*	sphingomyelin (d18:1/24:1, d18:2/24:0)*	2-hydroxy-4-(methylthio)butanoic acid
octadecenedioylcarnitine (C18:1-DC)*	N6-carbamoylthreonyladenosine	3-hydroxystearate
oleoyl-arachidonoyl-glycerol (18:1/20:4) [1]*	erucate (22:1n9)	oleoyl ethanolamide
pregnenediol disulfate (C21H34O8S2)*	2-hydroxy-3-methylvalerate	1-(1-enyl-palmitoyl)-2-linoleoyl-GPE (P-16:0/18:2)*
phenylacetylglutamate	glycoursodeoxycholate	taurocholate
N-acetylvaline	2-keto-3-deoxy-gluconate	1-arachidoyl-2-arachidonoyl-GPC (20:0/20:4)*
glutamine conjugate of C7H12O2*	1,2-dilinoleoyl-GPC (18:2/18:2)	2-hydroxysebacate
arabitol/xylitol	picolinate	carboxyibuprofen
carotene diol (1)	1-docosahexaenoyl-GPC (22:6)*	dehydroepiandrosterone sulfate (DHEA-S)
octadecenedioate (C18:1-DC)	10-nonadecenoate (19:1n9)	guanidinosuccinate
N-acetyl-2-aminoadipate	5alpha-pregnan-3beta,20alpha-diol monosulfate (2)	dodecenedioate (C12:1-DC)*
leucine	2-hydroxy-4-(methylthio)butanoic acid	octanoylcarnitine (C8)
1-pentadecanoyl-2-arachidonoyl-GPC (15:0/20:4)*	1-palmityl-2-arachidonoyl-GPC (O-16:0/20:4)*	menthol glucuronide
3-hydroxyisobutyrate	thymol sulfate	1-stearoyl-2-docosapentaenoyl-GPC (18:0/22:5n6)*
2-hydroxyglutarate	1-(1-enyl-stearoyl)-2-docosahexaenoyl-GPC (P-18:0/22:6)*	1-(1-enyl-stearoyl)-2-docosahexaenoyl-GPE (P-18:0/22:6)*
1-docosahexaenoyl-GPE (22:6)*	hydroquinone sulfate	1-(1-enyl-oleoyl)-GPE (P-18:1)*
alpha-tocopherol	delta-CEHC glucuronide	cystathionine
linoleoyl-arachidonoyl-glycerol (18:2/20:4) [1]*	glycerophosphoethanolamine	glycolithocholate sulfate*
hexanoylglutamine	sphingomyelin (d18:2/23:1)*	glutamine conjugate of C6H10O2 (2)*
sphingomyelin (d18:1/20:2, d18:2/20:1, d16:1/22:2)*	palmitoyl sphingomyelin (d18:1/16:0)	lidocaine
anthranilate	cysteine sulfinic acid	8-methoxykynurenate
androsterone sulfate	glycolithocholate sulfate*	glycocholate
adipoylcarnitine (C6-DC)	formiminoglutamate	tridecenedioate (C13:1-DC)*
tetradecanedioate (C14-DC)	beta-alanine	1-(1-enyl-stearoyl)-2-docosahexaenoyl-GPC (P-18:0/22:6)*
carboxyethyl-GABA	1-(1-enyl-palmitoyl)-2-oleoyl-GPE (P-16:0/18:1)*	1-(1-enyl-palmitoyl)-2-oleoyl-GPE (P-16:0/18:1)*
1,2-dilinoleoyl-GPC (18:2/18:2)	sphingomyelin (d18:2/18:1)*	1,5-anhydroglucitol (1,5-AG)
1-(1-enyl-palmitoyl)-2-docosahexaenoyl-GPC (P-16:0/22:6)*	palmitoleate (16:1n7)	branched-chain, straight-chain, or cyclopropyl 12:1 fatty acid*
N-acetylproline	pregnenolone sulfate	3beta,7beta-dihydroxy-5-cholestenoate
1-myristoyl-2-arachidonoyl-GPC (14:0/20:4)*	adenosine 5'-monophosphate (AMP)	glycerophosphorylcholine (GPC)
1-stearoyl-2-docosapentaenoyl-GPC (18:0/22:5n3)*	1-arachidoyl-2-arachidonoyl-GPC (20:0/20:4)*	1-palmitoyl-GPG (16:0)*
4-methylhexanoylglutamine	4-methylguaiacol sulfate	phenylalanine
heptenedioate (C7:1-DC)*	choline phosphate	3-hydroxyadipate
cytosine	tauroursodeoxycholic acid sulfate (1)	androstenediol (3alpha, 17alpha) monosulfate (3)
creatine	linoleoyl-arachidonoyl-glycerol (18:2/20:4) [2]*	lyxonate
creatinine	methionine sulfoxide	1-methylurate
hydroquinone sulfate	5-methylthioadenosine (MTA)	5-HETE
stearoylcholine*	N-palmitoyl-sphingosine (d18:1/16:0)	1-stearyl-2-oleoyl-GPE (O-18:0/18:1)*
1-palmitoyl-2-palmitoleoyl-GPC (16:0/16:1)*	1-pentadecanoyl-2-docosahexaenoyl-GPC (15:0/22:6)*	5alpha-pregnan-3beta,20alpha-diol disulfate
3-hydroxyhexanoylcarnitine (1)	17alpha-hydroxypregnanolone glucuronide	1-stearoyl-2-adrenoyl-GPC (18:0/22:4)*
1-stearoyl-2-arachidonoyl-GPI (18:0/20:4)	alpha-tocopherol	indolin-2-one
4-hydroxyphenylacetate	sphinganine-1-phosphate	thymol sulfate
7-methylguanine	linoleoyl-arachidonoyl-glycerol (18:2/20:4) [1]*	tauro-beta-muricholate
uridine	5alpha-androstan-3alpha,17beta-diol disulfate	5alpha-androstan-3beta,17alpha-diol disulfate
taurocholenate sulfate*	glyco-beta-muricholate**	glycocholenate sulfate*
4-hydroxyphenylpyruvate	isocitric lactone	sebacate (C10-DC)
(R)-3-hydroxybutyrylcarnitine	pyruvate	2-hydroxyadipate
arachidonate (20:4n6)	galactonate	quinolinate
octadecanedioate (C18-DC)	dihydrocaffeate sulfate (2)	4-methylguaiacol sulfate
arabonate/xylonate	gamma-glutamylhistidine	ibuprofen
caproate (6:0)	docosatrienoate (22:3n3)	taurolithocholate 3-sulfate
sphingomyelin (d18:2/16:0, d18:1/16:1)*	7alpha-hydroxy-3-oxo-4-cholestenoate (7-Hoca)	cystine
dihydrocaffeate sulfate (2)	bilirubin degradation product, C16H18N2O5 (4)**	azelate (C9-DC)
formiminoglutamate	nicotinamide	bilirubin degradation product, C17H18N2O4 (3)**
malonate	10-heptadecenoate (17:1n7)	linolenoylcarnitine (C18:3)*
N-acetylaspartate (NAA)	N1-methyladenosine	1-(1-enyl-stearoyl)-2-oleoyl-GPE (P-18:0/18:1)
alpha-hydroxyisocaproate	5-HETE	pimeloylcarnitine/3-methyladipoylcarnitine (C7-DC)
cysteine	adenine	1-(1-enyl-stearoyl)-2-arachidonoyl-GPE (P-18:0/20:4)*
3-methylglutaconate	propionylcarnitine (C3)	octadecanedioylcarnitine (C18-DC)*
3-hydroxymyristate	1H-indole-7-acetic acid	arachidonoylcarnitine (C20:4)
aconitate [cis or trans]	erythronate*	1-(1-enyl-palmitoyl)-2-palmitoleoyl-GPC (P-16:0/16:1)*
ethylmalonate	dehydroepiandrosterone sulfate (DHEA-S)	3-(N-acetyl-cystein-S-yl) acetaminophen
butyrylcarnitine (C4)	1-(1-enyl-stearoyl)-2-docosahexaenoyl-GPE (P-18:0/22:6)*	glyco-beta-muricholate**
dodecanedioate (C12-DC)	sphingomyelin (d18:0/20:0, d16:0/22:0)*	1-linoleoyl-2-linolenoyl-GPC (18:2/18:3)*
cholate	indoxyl glucuronide	hydantoin-5-propionate
1-arachidonoyl-GPI (20:4)*	eicosenoate (20:1)	gamma-glutamylphenylalanine
1-(1-enyl-stearoyl)-2-linoleoyl-GPE (P-18:0/18:2)*	isobutyrylcarnitine (C4)	2-hydroxy-3-methylvalerate
indoxyl glucuronide	phosphoethanolamine	pyridoxate
lactose	adipoylcarnitine (C6-DC)	myristoleate (14:1n5)
gamma-tocopherol/beta-tocopherol	S-(3-hydroxypropyl)mercapturic acid (HPMA)	linoleoyl ethanolamide
trimethylamine N-oxide	2-docosahexaenoyl-GPC (22:6)*	picolinate
gamma-CEHC sulfate	(14 or 15)-methylpalmitate (a17:0 or i17:0)	cysteine sulfinic acid
1-linoleoyl-2-arachidonoyl-GPE (18:2/20:4)*	16alpha-hydroxy DHEA 3-sulfate	3-indoxyl sulfate
laurate (12:0)	urea	4-guanidinobutanoate
pipecolate	1-(1-enyl-stearoyl)-2-oleoyl-GPE (P-18:0/18:1)	adipate (C6-DC)
N-acetyltryptophan	epiandrosterone sulfate	decadienedioic acid (C10:2-DC)**
xanthosine	butyrate/isobutyrate (4:0)	methionine sulfone
5alpha-pregnan-3beta,20alpha-diol monosulfate (2)	pyroglutamylalanine*	tetradecadienedioate (C14:2-DC)*
bilirubin degradation product, C16H18N2O5 (1)**	quinolinate	1-palmityl-2-arachidonoyl-GPC (O-16:0/20:4)*
hippurate	linolenoylcarnitine (C18:3)*	4-cholesten-3-one
octadecadienedioate (C18:2-DC)*	methionine sulfone	tauroursodeoxycholate
heptadecanedioate (C17-DC)	behenoyl dihydrosphingomyelin (d18:0/22:0)*	N-palmitoyl-sphingosine (d18:1/16:0)
O-sulfo-tyrosine	1-(1-enyl-palmitoyl)-2-arachidonoyl-GPC (P-16:0/20:4)*	bilirubin degradation product, C17H18N2O4 (2)**
2-hydroxy-4-(methylthio)butanoic acid	3-hydroxyadipate	palmitoyl sphingomyelin (d18:1/16:0)
3-hydroxystearate	S-adenosylhomocysteine (SAH)	maltotriose
oleoyl ethanolamide	5,6-dihydrothymine	sulfate*
succinimide	bilirubin (E,E)*	glycochenodeoxycholate
1-(1-enyl-palmitoyl)-2-linoleoyl-GPE (P-16:0/18:2)*	2-hydroxyarachidate*	2-hydroxybutyrate/2-hydroxyisobutyrate
taurocholate	maltose	16-hydroxypalmitate
1-arachidoyl-2-arachidonoyl-GPC (20:0/20:4)*	N-acetylleucine	taurochenodeoxycholate
1-stearoyl-2-arachidonoyl-GPC (18:0/20:4)	carboxyibuprofen	dodecadienoate (12:2)*
2-hydroxysebacate	octanoylcarnitine (C8)	gamma-glutamylglutamate
1-palmitoyl-2-linoleoyl-GPI (16:0/18:2)	2-pyrrolidinone	citrate
N-alpha-acetylornithine	N-lactoyl isoleucine	glycoursodeoxycholate
carboxyibuprofen	1-palmitoyl-2-palmitoleoyl-GPE (16:0/16:1)*	androstenediol (3beta,17beta) monosulfate (1)
dehydroepiandrosterone sulfate (DHEA-S)	1-eicosapentaenoyl-GPC (20:5)*	hexadecadienoate (16:2n6)
guanidinosuccinate	1-palmitoyl-2-docosahexaenoyl-GPC (16:0/22:6)	S-methylcysteine sulfoxide
dodecenedioate (C12:1-DC)*	3-hydroxyisobutyrate	phosphate
octanoylcarnitine (C8)	thioproline	1-stearyl-2-docosapentaenoyl-GPC (O-18:0/22:5n3)*
menthol glucuronide	N6-methyladenosine	myristate (14:0)
1-stearoyl-2-docosapentaenoyl-GPC (18:0/22:5n6)*	cysteinylglycine	(2 or 3)-decenoate (10:1n7 or n8)
C-glycosyltryptophan	N-acetyl-aspartyl-glutamate (NAAG)	methionine sulfoxide
p-cresol glucuronide*	oxalate (ethanedioate)	6-hydroxyindole sulfate
1-(1-enyl-stearoyl)-2-docosahexaenoyl-GPE (P-18:0/22:6)*	1-stearyl-2-oleoyl-GPE (O-18:0/18:1)*	taurochenodeoxycholic acid 3-sulfate
N4-acetylcytidine	maleate	1-stearyl-2-arachidonoyl-GPC (O-18:0/20:4)*
3-methyl-2-oxovalerate	oleoyl-arachidonoyl-glycerol (18:1/20:4) [1]*	S-adenosylhomocysteine (SAH)
phenylacetylglutamine	cholate	bilirubin degradation product, C17H18N2O4 (1)**
tryptophan	adipate (C6-DC)	3-methoxycatechol sulfate (2)
1-(1-enyl-oleoyl)-GPE (P-18:1)*	oleoyl-arachidonoyl-glycerol (18:1/20:4) [2]*	galactonate
sphingomyelin (d18:2/14:0, d18:1/14:1)*	lignoceroylcarnitine (C24)*	1-methylnicotinamide
2-isopropylmalate	4-vinylphenol sulfate	tauroursodeoxycholic acid sulfate (1)
acetylcarnitine (C2)	3-phosphoglycerate	glycochenodeoxycholate 3-sulfate
cystathionine	2-hydroxyadipate	epiandrosterone sulfate
N-formylmethionine	nonadecanoate (19:0)	arabinose
glycolithocholate sulfate*	1-methylnicotinamide
glutamine conjugate of C6H10O2 (2)*	1-(1-enyl-palmitoyl)-2-arachidonoyl-GPE (P-16:0/20:4)*
glycylvaline	phytanate
lidocaine	asparagine
8-methoxykynurenate	fumarate
glycocholate	1-oleoyl-GPE (18:1)
sphingomyelin (d17:2/16:0, d18:2/15:0)*	3-(N-acetyl-cystein-S-yl) acetaminophen
N-acetylglutamine	N-acetyl-isoputreanine
tridecenedioate (C13:1-DC)*	N-acetylglutamate
1-(1-enyl-stearoyl)-2-docosahexaenoyl-GPC (P-18:0/22:6)*	N-acetylalanine
1-(1-enyl-palmitoyl)-2-oleoyl-GPE (P-16:0/18:1)*	2-oleoyl-GPE (18:1)*
1,5-anhydroglucitol (1,5-AG)	1-ribosyl-imidazoleacetate*
1-palmitoleoyl-GPE (16:1)*	3-(3-amino-3-carboxypropyl)uridine*
branched-chain, straight-chain, or cyclopropyl 12:1 fatty acid*	dihomo-linoleate (20:2n6)
1-linolenoyl-GPE (18:3)*	1-stearoyl-2-adrenoyl-GPC (18:0/22:4)*
3beta,7beta-dihydroxy-5-cholestenoate	N-acetylisoleucine
N-stearoyltaurine	sulfate*
oleoyl-linoleoyl-glycerol (18:1/18:2) [1]	dimethylguanidino valeric acid (DMGV)*
glycerophosphorylcholine (GPC)	stearate (18:0)
1-palmitoyl-GPG (16:0)*	3-indoxyl sulfate
fucitol	decanoylcarnitine (C10)
phenylalanine	myristate (14:0)
3-hydroxyadipate	creatine
myristoleoylcarnitine (C14:1)*	theobromine
androstenediol (3alpha, 17alpha) monosulfate (3)	androstenediol (3beta,17beta) monosulfate (1)
lyxonate	1-(1-enyl-stearoyl)-2-oleoyl-GPC (P-18:0/18:1)
2,3-dihydroxyisovalerate	hexadecadienoate (16:2n6)
xanthurenate	ectoine
1-methylurate	1-palmitoylglycerol (16:0)
5-HETE	docosapentaenoate (n3 DPA; 22:5n3)
5,6-dihydrouridine	3-methyl-2-oxobutyrate
1-stearyl-2-oleoyl-GPE (O-18:0/18:1)*	N-acetylkynurenine (2)
1-linoleoyl-GPG (18:2)*	2-hydroxystearate
5alpha-pregnan-3beta,20alpha-diol disulfate	adenosine 3',5'-cyclic monophosphate (cAMP)
1-linoleoyl-GPI (18:2)*	gamma-glutamylcitrulline*
gamma-glutamylglutamine	2-hydroxypalmitate
1-stearoyl-2-adrenoyl-GPC (18:0/22:4)*	inosine 5'-monophosphate (IMP)
indolin-2-one	1-linoleoyl-2-linolenoyl-GPC (18:2/18:3)*
leucylhydroxyproline*	2-methylcitrate/homocitrate
thymol sulfate	cerotoylcarnitine (C26)*
tauro-beta-muricholate	glycoursodeoxycholic acid sulfate (2)
5alpha-androstan-3beta,17alpha-diol disulfate	1-(1-enyl-palmitoyl)-2-docosahexaenoyl-GPC (P-16:0/22:6)*
glycocholenate sulfate*	gamma-CEHC
beta-hydroxyisovaleroylcarnitine	N-acetylhistidine
palmitoyl dihydrosphingomyelin (d18:0/16:0)*	3-methoxycatechol sulfate (2)
1-palmitoyl-2-arachidonoyl-GPE (16:0/20:4)*	threonate
2'-deoxyuridine	4-hydroxy-2-oxoglutaric acid
sebacate (C10-DC)	1-palmitoyl-GPG (16:0)*
2-hydroxyadipate	gamma-glutamylphenylalanine
quinolinate	2-hydroxynervonate*
4-methylguaiacol sulfate	pimeloylcarnitine/3-methyladipoylcarnitine (C7-DC)
phenylacetylcarnitine	linoleoyl ethanolamide
ibuprofen	N-acetyltheanine
taurolithocholate 3-sulfate	glycylproline
1-eicosapentaenoyl-GPE (20:5)*	heptenedioate (C7:1-DC)*
2-methylmalonylcarnitine (C4-DC)	trans-urocanate
cystine	glycoursodeoxycholic acid sulfate (1)
acisoga	13-HODE + 9-HODE
azelate (C9-DC)	alpha-ketoglutaramate*
N,N-dimethyl-5-aminovalerate	sphingomyelin (d18:2/16:0, d18:1/16:1)*
sphingomyelin (d17:1/16:0, d18:1/15:0, d16:1/17:0)*	2'-O-methyluridine
4-hydroxyphenylacetylglutamine	argininate*
orotidine	4-guanidinobutanoate
bilirubin degradation product, C17H18N2O4 (3)**	linoleamide (18:2n6)
kynurenine	trigonelline (N'-methylnicotinate)
linolenoylcarnitine (C18:3)*	glycerophosphoinositol*
3-carboxy-4-methyl-5-pentyl-2-furanpropionate (3-CMPFP)**	ergothioneine
1-(1-enyl-stearoyl)-2-oleoyl-GPE (P-18:0/18:1)	dihomo-linolenoylcarnitine (C20:3n3 or 6)*
pimeloylcarnitine/3-methyladipoylcarnitine (C7-DC)	1-oleoyl-2-docosapentaenoyl-GPC (18:1/22:5n3)*
1-(1-enyl-stearoyl)-2-arachidonoyl-GPE (P-18:0/20:4)*	3-methoxytyrosine
cysteine s-sulfate	3,4-dihydroxybutyrate
octadecanedioylcarnitine (C18-DC)*	2-hydroxybutyrate/2-hydroxyisobutyrate
arachidonoylcarnitine (C20:4)	arabinose
1-palmitoyl-2-eicosapentaenoyl-GPC (16:0/20:5)*	cis-3,4-methyleneheptanoate
1-(1-enyl-palmitoyl)-2-palmitoleoyl-GPC (P-16:0/16:1)*	1-myristoyl-2-arachidonoyl-GPC (14:0/20:4)*
3-(N-acetyl-cystein-S-yl) acetaminophen	1-stearyl-2-linoleoyl-GPC (O-18:0/18:2)*
serine	sedoheptulose
glyco-beta-muricholate**	3-hydroxyoctanoylcarnitine (2)
3-methylcytidine	1-stearoyl-2-oleoyl-GPC (18:0/18:1)
1-linoleoyl-2-linolenoyl-GPC (18:2/18:3)*	1,2,3-benzenetriol sulfate (2)
hydantoin-5-propionate	3-(2-methoxyethoxy)propanoic acid
1-margaroyl-2-arachidonoyl-GPC (17:0/20:4)*	1-palmitoyl-2-dihomo-linolenoyl-GPC (16:0/20:3n3 or 6)*
gamma-glutamylphenylalanine	indolin-2-one
2-hydroxy-3-methylvalerate	phenylalanine
pyridoxate	2,3-dihydroxy-2-methylbutyrate
myristoleate (14:1n5)	lyxonate
cis-3,4-methyleneheptanoylglycine	guanidinosuccinate
linoleoyl ethanolamide	ethylmalonate
picolinate	(R)-3-hydroxybutyrylcarnitine
2-O-methylascorbic acid	9,10-DiHOME
cysteine sulfinic acid	succinylcarnitine (C4-DC)
N-formylphenylalanine	oleate/vaccenate (18:1)
3-indoxyl sulfate	margarate (17:0)
4-guanidinobutanoate	N-oleoylserine
adipate (C6-DC)	5alpha-androstan-3beta,17beta-diol monosulfate (2)
decadienedioic acid (C10:2-DC)**	1-palmitoleoylglycerol (16:1)*
methionine sulfone	3-hydroxybutyrate (BHBA)
N-methylpipecolate	5alpha-androstan-3alpha,17beta-diol monosulfate (1)
tetradecadienedioate (C14:2-DC)*	N-acetyl-2-aminoadipate
1-palmityl-2-arachidonoyl-GPC (O-16:0/20:4)*	mannose
3-hydroxy-2-ethylpropionate	4-hydroxyphenylacetate
beta-cryptoxanthin	4-methyl-2-oxopentanoate
cis-urocanate	glycerate
3beta-hydroxy-5-cholestenoate	S-methylcysteine sulfoxide
4-cholesten-3-one	N6,N6,N6-trimethyllysine
tauroursodeoxycholate	3-methylglutarylcarnitine (2)
phenol sulfate	guanosine
pentose acid*	1-stearoyl-2-adrenoyl-GPE (18:0/22:4)*
N-palmitoyl-sphingosine (d18:1/16:0)	levulinate (4-oxovalerate)
bilirubin degradation product, C17H18N2O4 (2)**	1-(1-enyl-stearoyl)-2-linoleoyl-GPC (P-18:0/18:2)*
palmitoyl sphingomyelin (d18:1/16:0)	6-hydroxyindole sulfate
methylsuccinate	sebacate (C10-DC)
maltotriose	N-palmitoyl-sphinganine (d18:0/16:0)
sulfate*	lidocaine
allantoin	N-linoleoylglycine
3-methoxytyramine sulfate	homoarginine
glycochenodeoxycholate	1-methyl-5-imidazolelactate
benzoylcarnitine*	hydantoin-5-propionate
2-hydroxybutyrate/2-hydroxyisobutyrate	hippurate
16-hydroxypalmitate	1-methyl-5-imidazoleacetate
taurochenodeoxycholate	cyclo(pro-val)
3-hydroxybutyroylglycine**	serotonin
dodecadienoate (12:2)*	cystine
phosphatidylcholine (18:0/20:2, 20:0/18:2)*	pyridoxate
gamma-glutamylglutamate	2-hydroxylaurate
salicylate	imidazole propionate
citrate	2,4-di-tert-butylphenol
lanthionine	1-stearoyl-2-arachidonoyl-GPS (18:0/20:4)
beta-hydroxyisovalerate	1,7-dimethylurate
glycoursodeoxycholate	1-stearoyl-2-docosahexaenoyl-GPS (18:0/22:6)*
sphingomyelin (d17:1/14:0, d16:1/15:0)*
2-piperidinone
alanine
androstenediol (3beta,17beta) monosulfate (1)
hexadecadienoate (16:2n6)
1-oleoyl-2-docosahexaenoyl-GPE (18:1/22:6)*
1-stearoyl-2-linoleoyl-GPI (18:0/18:2)
citrulline
S-methylcysteine sulfoxide
phosphate
1-stearyl-2-docosapentaenoyl-GPC (O-18:0/22:5n3)*
myristate (14:0)
N-oleoyltaurine
pantoate
tyramine O-sulfate
(2 or 3)-decenoate (10:1n7 or n8)
4-hydroxyphenylacetoylcarnitine
1-oleoyl-2-arachidonoyl-GPE (18:1/20:4)*
methionine sulfoxide
6-hydroxyindole sulfate
guaiacol sulfate
taurochenodeoxycholic acid 3-sulfate
glycerol
1-stearyl-2-arachidonoyl-GPC (O-18:0/20:4)*
1-stearoyl-2-linoleoyl-GPC (18:0/18:2)*
5-hydroxylysine
S-adenosylhomocysteine (SAH)
bilirubin degradation product, C17H18N2O4 (1)**
gamma-glutamylisoleucine*
stearoylcarnitine (C18)
beta-sitosterol
homovanillate (HVA)
methyl-4-hydroxybenzoate sulfate
3-methoxycatechol sulfate (2)
mannonate*
3-methylglutarate/2-methylglutarate
1-stearoyl-2-arachidonoyl-GPE (18:0/20:4)
galactonate
1-palmitoyl-2-linoleoyl-GPC (16:0/18:2)
picolinoylglycine
hydroxyasparagine**
1-methylnicotinamide
methylsuccinoylcarnitine
tauroursodeoxycholic acid sulfate (1)
glycochenodeoxycholate 3-sulfate
epiandrosterone sulfate
arabinose

## Sheet: Fig 2D
name	Cluster size	p-values	FDR	Key compound	Altered metabolites	Increased	Decreased	Increased ratio	Altered Ratio	color	log10p	sign	ypos	time	log10p_signed	SUPER_PATHWAY	group_index	name_num
Lysophospholipid	49	1.8e-34	1.6e-32	1-palmitoyl-GPC (16:0)	44	0	44	0	0.9	Decreased	33.7447	negative	Lysophospholipid	Day 0	-33.7447	Lipid	1	5
Acyl Choline FA	5	2.2e-20	2.1e-19	palmitoylcholine	5	0	5	0	1	Decreased	19.6576	negative	Fatty Acid Metabolism (Acyl Choline)	Day 0	-19.6576	Lipid	1	6
Lysoplasmalogen	9	2.2e-20	2.1e-19	1-(1-enyl-palmitoyl)-GPC (P-16:0)*	9	0	9	0	1	Decreased	19.6576	negative	Lysoplasmalogen	Day 0	-19.6576	Lipid	1	7
Phosphatidylcholine (PC)	38	2.2e-20	2.1e-19	1-linoleoyl-2-docosahexaenoyl-GPC (18:2/22:6)*	27	4	23	0.1	0.7	Decreased	19.6576	negative	Phosphatidylcholine (PC)	Day 0	-19.6576	Lipid	1	8
Sphingomyelins	29	2.2e-20	2.1e-19	sphingomyelin (d18:1/20:0, d16:1/22:0)*	27	0	27	0	0.9	Decreased	19.6576	negative	Sphingomyelins	Day 0	-19.6576	Lipid	1	9
Lysophospholipid	38	2.2e-20	5.8e-19	1-palmitoyl-GPC (16:0)	26	0	26	0	0.7	Decreased	19.6576	negative	Lysophospholipid	Day 2	-19.6576	Lipid	1	5
Lysoplasmalogen	4	2.2e-20	5.8e-19	1-(1-enyl-palmitoyl)-GPC (P-16:0)*	4	0	4	0	1	Decreased	19.6576	negative	Lysoplasmalogen	Day 2	-19.6576	Lipid	1	7
Sphingomyelins	11	4e-12	3.5e-11	stearoyl sphingomyelin (d18:1/18:0)	10	0	10	0	0.9	Decreased	11.3979	negative	Sphingomyelins	Day 2	-11.3979	Lipid	1	9
Plasmalogen	24	4.4e-10	3.2e-09	1-stearyl-2-docosapentaenoyl-GPC (O-18:0/22:5n3)*	16	1	15	0.06	0.7	Decreased	9.35655	negative	Plasmalogen	Day 2	-9.35655	Lipid	1	18
Phosphatidylcholine (PC)	31	9e-09	5.5e-08	1-linoleoyl-2-docosahexaenoyl-GPC (18:2/22:6)*	17	5	12	0.3	0.5	Decreased	8.04576	negative	Phosphatidylcholine (PC)	Day 2	-8.04576	Lipid	1	8
Plasmalogen	26	1.6e-08	6.5e-08	1-(1-enyl-palmitoyl)-2-docosahexaenoyl-GPC (P-16:0/22:6)*	11	1	10	0.09	0.4	Decreased	7.79588	negative	Plasmalogen	Day 0	-7.79588	Lipid	1	18
Methionine/Cysteine/SAM/Taurine	19	3.3e-08	1.8e-07	cystathionine	9	4	5	0.4	0.5	Decreased	7.48149	negative	Methionine, Cysteine, SAM and Taurine Metabolism	Day 2	-7.48149	Amino Acid	2	2
Pentose Metabolism	6	0.0077	0.013	ribitol	3	3	0	1	0.5	Increased	2.11351	positive	Pentose Metabolism	Day 2	2.11351	Carbohydrate	3	4
Purine Metabolism, Adenine	8	0.00041	0.00084	N6-succinyladenosine	5	5	0	1	0.6	Increased	3.38722	positive	Purine Metabolism, Adenine containing	Day 0	3.38722	Nucleotide	4	19
Monohydroxy FA	22	9.1e-05	0.00023	3-hydroxysebacate	10	10	0	1	0.5	Increased	4.04096	positive	Fatty Acid, Monohydroxy	Day 0	4.04096	Lipid	1	14
Leucine/Isoleucine/Valine	27	5.7e-06	2.3e-05	alpha-hydroxyisocaproate	11	9	2	0.8	0.4	Increased	5.24413	positive	Leucine, Isoleucine and Valine Metabolism	Day 2	5.24413	Amino Acid	2	3
Secondary Bile Acid Metabolism	9	1.6e-06	6.8e-06	taurochenodeoxycholic acid 3-sulfate	7	7	0	1	0.8	Increased	5.79588	positive	Secondary Bile Acid Metabolism	Day 2	5.79588	Lipid	1	17
Pentose Metabolism	7	6.6e-10	3.6e-09	ribonate	7	7	0	1	1	Increased	9.18046	positive	Pentose Metabolism	Day 0	9.18046	Carbohydrate	3	4
Secondary Bile Acid Metabolism	17	3.5e-10	2e-09	glycoursodeoxycholic acid sulfate (2)	11	11	0	1	0.6	Increased	9.45593	positive	Secondary Bile Acid Metabolism	Day 0	9.45593	Lipid	1	17
Leucine/Isoleucine/Valine	29	1.1e-10	6.6e-10	isoleucine	18	15	3	0.8	0.6	Increased	9.95861	positive	Leucine, Isoleucine and Valine Metabolism	Day 0	9.95861	Amino Acid	2	3
Dicarboxylate Acyl Carn FA	5	7.6e-11	5.1e-10	suberoylcarnitine (C8-DC)	5	5	0	1	1	Increased	10.1192	positive	Fatty Acid Metabolism (Acyl Carnitine, Dicarboxylate)	Day 0	10.1192	Lipid	1	16
Methionine/Cysteine/SAM/Taurine	22	3.5e-11	2.5e-10	N-acetyltaurine	16	11	5	0.7	0.7	Increased	10.4559	positive	Methionine, Cysteine, SAM and Taurine Metabolism	Day 0	10.4559	Amino Acid	2	2
LC MUFA	7	2.5e-11	2e-10	myristoleate (14:1n5)	7	7	0	1	1	Increased	10.6021	positive	Long Chain Monounsaturated Fatty Acid	Day 2	10.6021	Lipid	1	15
Pregnenolone Steroids	3	4.2e-13	4.2e-12	21-hydroxypregnenolone disulfate	3	3	0	1	1	Increased	12.3768	positive	Pregnenolone Steroids	Day 2	12.3768	Lipid	1	10
Modified Peptides	3	1.8e-13	1.4e-12	pyroglutamylalanine*	3	3	0	1	1	Increased	12.7447	positive	Modified Peptides	Day 0	12.7447	Peptide	5	20
Monohydroxy FA	21	1.6e-13	1.8e-12	3-hydroxyhexanoate	17	17	0	1	0.8	Increased	12.7959	positive	Fatty Acid, Monohydroxy	Day 2	12.7959	Lipid	1	14
Progestin Steroids	6	3.6e-15	3.1e-14	5alpha-pregnan-diol disulfate	6	6	0	1	1	Increased	14.4437	positive	Progestin Steroids	Day 0	14.4437	Lipid	1	13
Corticosteroids	4	2.3e-15	3.1e-14	cortisol 21-sulfate	4	4	0	1	1	Increased	14.6383	positive	Corticosteroids	Day 2	14.6383	Lipid	1	11
Purine Metabolism, Adenine	8	1.9e-15	3e-14	N6-succinyladenosine	8	6	2	0.8	1	Increased	14.7212	positive	Purine Metabolism, Adenine containing	Day 2	14.7212	Nucleotide	4	19
Progestin Steroids	4	1.6e-15	3e-14	pregnanediol-3-glucuronide	4	4	0	1	1	Increased	14.7959	positive	Progestin Steroids	Day 2	14.7959	Lipid	1	13
Corticosteroids	7	2.2e-20	2.1e-19	tetrahydrocortisol glucuronide	7	7	0	1	1	Increased	19.6576	positive	Corticosteroids	Day 0	19.6576	Lipid	1	11
Dicarboxylate FA	35	2.2e-20	2.1e-19	maleate	29	28	1	1	0.8	Increased	19.6576	positive	Fatty Acid, Dicarboxylate	Day 0	19.6576	Lipid	1	12
Lactoyl AA	5	2.2e-20	2.1e-19	N-lactoyl phenylalanine	5	5	0	1	1	Increased	19.6576	positive	Lactoyl Amino Acid	Day 0	19.6576	Amino Acid	2	1
Pregnenolone Steroids	7	2.2e-20	2.1e-19	pregnenolone sulfate	7	7	0	1	1	Increased	19.6576	positive	Pregnenolone Steroids	Day 0	19.6576	Lipid	1	10
Dicarboxylate FA	29	2.2e-20	5.8e-19	octadecenedioate (C18:1-DC)	22	22	0	1	0.8	Increased	19.6576	positive	Fatty Acid, Dicarboxylate	Day 2	19.6576	Lipid	1	12

## Sheet: Fig 3A
Metabolite	Pathway	SubPathway	LogFC	AdjustedPValue	SignificanceCategory	IsMitochondrial	Analysis
1-palmitoyl-GPC (16:0)	Lipid	Lysophospholipid	-0.52741	1.0238e-21	Lower in Hyper	FALSE	Adjusted
N6-succinyladenosine	Nucleotide	Purine Metabolism, Adenine containing	0.88134	2.292e-20	Higher in Hyper	FALSE	Adjusted
1-stearoyl-GPC (18:0)	Lipid	Lysophospholipid	-0.5408	2.292e-20	Lower in Hyper	FALSE	Adjusted
1-pentadecanoyl-GPC (15:0)*	Lipid	Lysophospholipid	-0.60799	5.4233e-19	Lower in Hyper	FALSE	Adjusted
2-palmitoyl-GPC (16:0)*	Lipid	Lysophospholipid	-0.57572	5.4233e-19	Lower in Hyper	FALSE	Adjusted
estrone 3-sulfate	Lipid	Estrogenic Steroids	1.3857	3.0304e-18	Higher in Hyper	FALSE	Adjusted
N1,N12-diacetylspermine	Amino Acid	Polyamine Metabolism	1.3168	3.0304e-18	Higher in Hyper	FALSE	Adjusted
vanillylmandelate (VMA)	Amino Acid	Tyrosine Metabolism	1.1783	5.5482e-17	Higher in Hyper	FALSE	Adjusted
N-lactoyl phenylalanine	Amino Acid	Lactoyl Amino Acid	1.0388	1.0954e-16	Higher in Hyper	TRUE	Adjusted
erythronate*	Carbohydrate	Aminosugar Metabolism	0.45479	5.0202e-16	Higher in Hyper	FALSE	Adjusted
4-acetamidobutanoate	Amino Acid	Polyamine Metabolism	0.93186	8.6609e-16	Higher in Hyper	FALSE	Adjusted
N2,N2-dimethylguanosine	Nucleotide	Purine Metabolism, Guanine containing	0.76599	1.7222e-15	Higher in Hyper	FALSE	Adjusted
3-(4-hydroxyphenyl)lactate	Amino Acid	Tyrosine Metabolism	0.82833	2.4321e-15	Higher in Hyper	FALSE	Adjusted
o-cresol sulfate	Xenobiotics	Benzoate Metabolism	0.84293	2.8154e-15	Higher in Hyper	FALSE	Adjusted
ribonate	Carbohydrate	Pentose Metabolism	0.63198	4.0389e-15	Higher in Hyper	FALSE	Adjusted
isocitric lactone	Energy	TCA Cycle	0.63397	4.0389e-15	Higher in Hyper	TRUE	Adjusted
kynurenate	Amino Acid	Tryptophan Metabolism	1.2279	8.2393e-15	Higher in Hyper	FALSE	Adjusted
1-(1-enyl-palmitoyl)-GPC (P-16:0)*	Lipid	Lysoplasmalogen	-0.4989	9.1223e-15	Lower in Hyper	FALSE	Adjusted
N-acetylglucosamine/N-acetylgalactosamine	Carbohydrate	Aminosugar Metabolism	0.4222	1.9852e-14	Higher in Hyper	FALSE	Adjusted
N-acetyltyrosine	Amino Acid	Tyrosine Metabolism	0.95651	1.9852e-14	Higher in Hyper	FALSE	Adjusted
N-lactoyl tyrosine	Amino Acid	Lactoyl Amino Acid	1.0097	1.9852e-14	Higher in Hyper	TRUE	Adjusted
1-palmityl-GPC (O-16:0)	Lipid	Lysoplasmalogen	-0.53737	3.7334e-14	Lower in Hyper	FALSE	Adjusted
maleate	Lipid	Fatty Acid, Dicarboxylate	0.4971	3.8585e-14	Higher in Hyper	FALSE	Adjusted
1-oleoyl-GPC (18:1)	Lipid	Lysophospholipid	-0.47701	4.601e-14	Lower in Hyper	FALSE	Adjusted
2,3-dihydroxy-5-methylthio-4-pentenoate (DMTPA)*	Amino Acid	Methionine, Cysteine, SAM and Taurine Metabolism	0.72007	5.7073e-14	Higher in Hyper	FALSE	Adjusted
glucuronate	Carbohydrate	Aminosugar Metabolism	0.78546	7.7593e-14	Higher in Hyper	FALSE	Adjusted
2-keto-3-deoxy-gluconate	Xenobiotics	Food Component/Plant	0.86155	8.4557e-14	Higher in Hyper	FALSE	Adjusted
1-myristoyl-GPC (14:0)	Lipid	Lysophospholipid	-0.51537	1.1151e-13	Lower in Hyper	FALSE	Adjusted
vanillactate	Amino Acid	Tyrosine Metabolism	0.96536	2.4112e-13	Higher in Hyper	FALSE	Adjusted
(S)-a-amino-omega-caprolactam	Xenobiotics	Food Component/Plant	0.58308	2.6705e-13	Higher in Hyper	FALSE	Adjusted
2-stearoyl-GPC (18:0)*	Lipid	Lysophospholipid	-0.51928	3.4183e-13	Lower in Hyper	FALSE	Adjusted
N6-carbamoylthreonyladenosine	Nucleotide	Purine Metabolism, Adenine containing	0.67424	3.6849e-13	Higher in Hyper	FALSE	Adjusted
3-hydroxysebacate	Lipid	Fatty Acid, Monohydroxy	1.6007	3.8068e-13	Higher in Hyper	FALSE	Adjusted
1-dihomo-linoleoyl-GPC (20:2)*	Lipid	Lysophospholipid	-0.44526	6.186e-13	Lower in Hyper	FALSE	Adjusted
1-oleyl-GPC (O-18:1)*	Lipid	Lysoplasmalogen	-0.46611	7.2976e-13	Lower in Hyper	FALSE	Adjusted
N-lactoyl leucine	Amino Acid	Lactoyl Amino Acid	0.8455	8.4088e-13	Higher in Hyper	TRUE	Adjusted
1-eicosenoyl-GPC (20:1)*	Lipid	Lysophospholipid	-0.47022	1.1372e-12	Lower in Hyper	FALSE	Adjusted
(S)-3-hydroxybutyrylcarnitine	Lipid	Fatty Acid Metabolism (Acyl Carnitine, Hydroxy)	0.65931	1.2413e-12	Higher in Hyper	TRUE	Adjusted
N-acetylphenylalanine	Amino Acid	Phenylalanine Metabolism	0.91762	1.4766e-12	Higher in Hyper	FALSE	Adjusted
gulonate*	Cofactors and Vitamins	Ascorbate and Aldarate Metabolism	0.69425	1.5275e-12	Higher in Hyper	FALSE	Adjusted
erythritol	Xenobiotics	Food Component/Plant	0.81748	1.5275e-12	Higher in Hyper	FALSE	Adjusted
2-pyrrolidinone	Amino Acid	Glutamate Metabolism	0.68014	1.5469e-12	Higher in Hyper	FALSE	Adjusted
nicotinamide riboside	Cofactors and Vitamins	Nicotinate and Nicotinamide Metabolism	0.66213	1.7669e-12	Higher in Hyper	FALSE	Adjusted
N1-methylinosine	Nucleotide	Purine Metabolism, (Hypo)Xanthine/Inosine containing	0.71305	1.7669e-12	Higher in Hyper	FALSE	Adjusted
21-hydroxypregnanolone disulfate	Lipid	Pregnenolone Steroids	1.3066	1.7927e-12	Higher in Hyper	FALSE	Adjusted
3-(3-amino-3-carboxypropyl)uridine*	Nucleotide	Pyrimidine Metabolism, Uracil containing	0.60968	1.8164e-12	Higher in Hyper	FALSE	Adjusted
2,3-dihydroxy-2-methylbutyrate	Amino Acid	Leucine, Isoleucine and Valine Metabolism	0.58955	2.1227e-12	Higher in Hyper	FALSE	Adjusted
ribitol	Carbohydrate	Pentose Metabolism	0.41258	2.1227e-12	Higher in Hyper	FALSE	Adjusted
5-hydroxyindoleacetate	Amino Acid	Tryptophan Metabolism	0.58492	2.1243e-12	Higher in Hyper	FALSE	Adjusted
N-acetyltaurine	Amino Acid	Methionine, Cysteine, SAM and Taurine Metabolism	0.75349	2.1374e-12	Higher in Hyper	FALSE	Adjusted
N-acetylputrescine	Amino Acid	Polyamine Metabolism	0.61093	2.2506e-12	Higher in Hyper	FALSE	Adjusted
2-oxoarginine*	Amino Acid	Urea cycle; Arginine and Proline Metabolism	0.68116	2.6138e-12	Higher in Hyper	FALSE	Adjusted
1-palmitoyl-GPE (16:0)	Lipid	Lysophospholipid	-0.40016	4.0029e-12	Lower in Hyper	FALSE	Adjusted
1-palmitoleoyl-GPC (16:1)*	Lipid	Lysophospholipid	-0.46746	4.0029e-12	Lower in Hyper	FALSE	Adjusted
N-acetyl-isoputreanine	Amino Acid	Polyamine Metabolism	0.64072	6.0221e-12	Higher in Hyper	FALSE	Adjusted
3-methyladipate	Lipid	Fatty Acid, Dicarboxylate	0.72509	6.8933e-12	Higher in Hyper	FALSE	Adjusted
alpha-ketoglutaramate*	Amino Acid	Glutamate Metabolism	0.63899	6.8967e-12	Higher in Hyper	FALSE	Adjusted
N-acetylhistidine	Amino Acid	Histidine Metabolism	0.73235	7.3832e-12	Higher in Hyper	FALSE	Adjusted
N-lactoyl valine	Amino Acid	Lactoyl Amino Acid	0.79084	8.0167e-12	Higher in Hyper	TRUE	Adjusted
N,N-dimethyl-pro-pro	Peptide	Modified Peptides	0.60287	8.0167e-12	Higher in Hyper	FALSE	Adjusted
N-acetylproline	Amino Acid	Urea cycle; Arginine and Proline Metabolism	0.60294	8.0167e-12	Higher in Hyper	FALSE	Adjusted
tiglylcarnitine (C5:1-DC)	Amino Acid	Leucine, Isoleucine and Valine Metabolism	0.66741	8.2248e-12	Higher in Hyper	FALSE	Adjusted
N-acetyl-aspartyl-glutamate (NAAG)	Amino Acid	Glutamate Metabolism	0.55012	8.4932e-12	Higher in Hyper	FALSE	Adjusted
1-methyl-4-imidazoleacetate	Amino Acid	Histidine Metabolism	0.62797	9.5109e-12	Higher in Hyper	FALSE	Adjusted
5alpha-pregnan-diol disulfate	Lipid	Progestin Steroids	1.1879	9.7966e-12	Higher in Hyper	FALSE	Adjusted
N-acetylalanine	Amino Acid	Alanine and Aspartate Metabolism	0.31611	1.0547e-11	Higher in Hyper	FALSE	Adjusted
1-stearyl-GPC (O-18:0)*	Lipid	Lysoplasmalogen	-0.5133	1.1037e-11	Lower in Hyper	FALSE	Adjusted
N6-acetyllysine	Amino Acid	Lysine Metabolism	0.36345	1.2252e-11	Higher in Hyper	FALSE	Adjusted
cortisone	Lipid	Corticosteroids	1.1225	1.2265e-11	Higher in Hyper	FALSE	Adjusted
N-acetyl-beta-alanine	Nucleotide	Pyrimidine Metabolism, Uracil containing	0.38431	1.2598e-11	Higher in Hyper	FALSE	Adjusted
argininate*	Amino Acid	Urea cycle; Arginine and Proline Metabolism	0.7073	1.6328e-11	Higher in Hyper	FALSE	Adjusted
imidazole lactate	Amino Acid	Histidine Metabolism	0.81315	1.6784e-11	Higher in Hyper	FALSE	Adjusted
mannose	Carbohydrate	Fructose, Mannose and Galactose Metabolism	-0.32405	2.4172e-11	Lower in Hyper	FALSE	Adjusted
1-dihomo-linolenoyl-GPC (20:3n3 or 6)*	Lipid	Lysophospholipid	-0.54578	2.4293e-11	Lower in Hyper	FALSE	Adjusted
creatinine	Amino Acid	Creatine Metabolism	0.30777	2.4389e-11	Higher in Hyper	TRUE	Adjusted
N-acetylglutamate	Amino Acid	Glutamate Metabolism	0.54951	2.4491e-11	Higher in Hyper	FALSE	Adjusted
lactate	Carbohydrate	Glycolysis, Gluconeogenesis, and Pyruvate Metabolism	0.55369	2.8148e-11	Higher in Hyper	TRUE	Adjusted
androsterone glucuronide	Lipid	Androgenic Steroids	1.1796	3.1215e-11	Higher in Hyper	FALSE	Adjusted
formiminoglutamate	Amino Acid	Histidine Metabolism	0.98951	4.0731e-11	Higher in Hyper	FALSE	Adjusted
2-oleoyl-GPC (18:1)*	Lipid	Lysophospholipid	-0.4115	4.4318e-11	Lower in Hyper	FALSE	Adjusted
1-linoleoyl-GPC (18:2)	Lipid	Lysophospholipid	-0.54973	4.4826e-11	Lower in Hyper	FALSE	Adjusted
glutamine conjugate of C6H10O2 (1)*	Partially Characterized Molecules	Partially Characterized Molecules	1.0007	4.6284e-11	Higher in Hyper	FALSE	Adjusted
5-methylthioribose**	Amino Acid	Methionine, Cysteine, SAM and Taurine Metabolism	0.64677	5.5898e-11	Higher in Hyper	FALSE	Adjusted
phenyllactate (PLA)	Amino Acid	Phenylalanine Metabolism	0.81237	6.1423e-11	Higher in Hyper	FALSE	Adjusted
pseudouridine	Nucleotide	Pyrimidine Metabolism, Uracil containing	0.45743	8.5921e-11	Higher in Hyper	FALSE	Adjusted
1-arachidoyl-GPC (20:0)	Lipid	Lysophospholipid	-0.41482	9.6549e-11	Lower in Hyper	FALSE	Adjusted
1-ribosyl-imidazoleacetate*	Amino Acid	Histidine Metabolism	0.72852	1.0616e-10	Higher in Hyper	FALSE	Adjusted
3-hydroxyoctanoylcarnitine (1)	Lipid	Fatty Acid Metabolism (Acyl Carnitine, Hydroxy)	0.55775	1.0857e-10	Higher in Hyper	TRUE	Adjusted
arabitol/xylitol	Carbohydrate	Pentose Metabolism	0.45177	1.2391e-10	Higher in Hyper	FALSE	Adjusted
myo-inositol	Lipid	Inositol Metabolism	0.8645	1.3149e-10	Higher in Hyper	FALSE	Adjusted
taurocholenate sulfate*	Lipid	Secondary Bile Acid Metabolism	1.0078	1.3176e-10	Higher in Hyper	FALSE	Adjusted
cortisol 21-sulfate	Lipid	Corticosteroids	0.90877	1.3445e-10	Higher in Hyper	FALSE	Adjusted
fumarate	Energy	TCA Cycle	0.52877	1.359e-10	Higher in Hyper	TRUE	Adjusted
pregnenolone sulfate	Lipid	Pregnenolone Steroids	0.97405	1.3676e-10	Higher in Hyper	FALSE	Adjusted
3-hydroxydodecanedioate*	Lipid	Fatty Acid, Dicarboxylate	1.4643	1.539e-10	Higher in Hyper	FALSE	Adjusted
3-hydroxyoctanoate	Lipid	Fatty Acid, Monohydroxy	0.95184	1.5445e-10	Higher in Hyper	TRUE	Adjusted
21-hydroxypregnenolone disulfate	Lipid	Pregnenolone Steroids	0.85379	1.6127e-10	Higher in Hyper	FALSE	Adjusted
3-hydroxyhexanoate	Lipid	Fatty Acid, Monohydroxy	0.69219	1.7587e-10	Higher in Hyper	TRUE	Adjusted
bilirubin degradation product, C16H18N2O5 (3)**	Partially Characterized Molecules	Partially Characterized Molecules	0.79975	1.7587e-10	Higher in Hyper	FALSE	Adjusted
N-acetylthreonine	Amino Acid	Glycine, Serine and Threonine Metabolism	0.49759	1.7891e-10	Higher in Hyper	FALSE	Adjusted
cortolone glucuronide (1)	Lipid	Corticosteroids	0.78253	1.9474e-10	Higher in Hyper	FALSE	Adjusted
1,2-dipalmitoyl-GPC (16:0/16:0)	Lipid	Phosphatidylcholine (PC)	0.29884	2.0147e-10	Higher in Hyper	FALSE	Adjusted
androstenediol (3beta,17beta) disulfate (2)	Lipid	Androgenic Steroids	0.69773	2.1839e-10	Higher in Hyper	FALSE	Adjusted
N-acetylserine	Amino Acid	Glycine, Serine and Threonine Metabolism	0.37005	2.2776e-10	Higher in Hyper	FALSE	Adjusted
3-methylglutaconate	Amino Acid	Leucine, Isoleucine and Valine Metabolism	0.68926	2.4401e-10	Higher in Hyper	FALSE	Adjusted
suberoylcarnitine (C8-DC)	Lipid	Fatty Acid Metabolism (Acyl Carnitine, Dicarboxylate)	0.73388	2.5892e-10	Higher in Hyper	FALSE	Adjusted
arabonate/xylonate	Carbohydrate	Pentose Metabolism	0.60055	3.0307e-10	Higher in Hyper	FALSE	Adjusted
pyroglutamylvaline	Peptide	Modified Peptides	0.55915	3.0394e-10	Higher in Hyper	FALSE	Adjusted
3-hydroxyoctanoylcarnitine (2)	Lipid	Fatty Acid Metabolism (Acyl Carnitine, Hydroxy)	0.52194	3.1598e-10	Higher in Hyper	TRUE	Adjusted
(N(1) + N(8))-acetylspermidine	Amino Acid	Polyamine Metabolism	0.70358	3.5192e-10	Higher in Hyper	FALSE	Adjusted
N-acetylvaline	Amino Acid	Leucine, Isoleucine and Valine Metabolism	0.36465	3.6739e-10	Higher in Hyper	FALSE	Adjusted
2-myristoyl-GPC (14:0)*	Lipid	Lysophospholipid	-0.39076	3.8133e-10	Lower in Hyper	FALSE	Adjusted
2-linoleoyl-GPC (18:2)*	Lipid	Lysophospholipid	-0.42491	4.3524e-10	Lower in Hyper	FALSE	Adjusted
N-acetylneuraminate	Carbohydrate	Aminosugar Metabolism	0.55227	4.5202e-10	Higher in Hyper	FALSE	Adjusted
3-hydroxydecanoylcarnitine	Lipid	Fatty Acid Metabolism (Acyl Carnitine, Hydroxy)	0.55263	4.5202e-10	Higher in Hyper	TRUE	Adjusted
O-sulfo-tyrosine	Xenobiotics	Chemical	0.48973	4.6342e-10	Higher in Hyper	FALSE	Adjusted
glycerol 3-phosphate	Lipid	Glycerolipid Metabolism	0.81575	4.9058e-10	Higher in Hyper	FALSE	Adjusted
dihydrocaffeate sulfate (2)	Xenobiotics	Food Component/Plant	0.75723	4.9058e-10	Higher in Hyper	FALSE	Adjusted
hexanoylcarnitine (C6)	Lipid	Fatty Acid Metabolism (Acyl Carnitine, Medium Chain)	0.54079	5.2435e-10	Higher in Hyper	FALSE	Adjusted
thyroxine	Amino Acid	Tyrosine Metabolism	-0.34505	5.3128e-10	Lower in Hyper	FALSE	Adjusted
1-arachidonoyl-GPC (20:4n6)*	Lipid	Lysophospholipid	-0.48409	5.3128e-10	Lower in Hyper	FALSE	Adjusted
pyruvate	Carbohydrate	Glycolysis, Gluconeogenesis, and Pyruvate Metabolism	0.40006	5.9456e-10	Higher in Hyper	TRUE	Adjusted
5-(galactosylhydroxy)-lysine	Amino Acid	Lysine Metabolism	0.54178	6.672e-10	Higher in Hyper	FALSE	Adjusted
N2-acetyllysine	Amino Acid	Lysine Metabolism	0.62334	7.0393e-10	Higher in Hyper	FALSE	Adjusted
N-acetyl-2-aminoadipate	Amino Acid	Lysine Metabolism	0.57152	7.5345e-10	Higher in Hyper	FALSE	Adjusted
3-hydroxyoleate*	Lipid	Fatty Acid, Monohydroxy	0.68982	8.0531e-10	Higher in Hyper	FALSE	Adjusted
malate	Energy	TCA Cycle	0.43207	8.6503e-10	Higher in Hyper	TRUE	Adjusted
5alpha-pregnan-3beta,20beta-diol monosulfate (1)	Lipid	Progestin Steroids	1.009	9.1966e-10	Higher in Hyper	FALSE	Adjusted
sphingomyelin (d18:1/20:0, d16:1/22:0)*	Lipid	Sphingomyelins	-0.2424	9.5157e-10	Lower in Hyper	FALSE	Adjusted
3-hydroxydecanoate	Lipid	Fatty Acid, Monohydroxy	0.81618	9.5304e-10	Higher in Hyper	TRUE	Adjusted
S-(3-hydroxypropyl)mercapturic acid (HPMA)	Xenobiotics	Chemical	0.71367	1.0177e-09	Higher in Hyper	FALSE	Adjusted
palmitoylcholine	Lipid	Fatty Acid Metabolism (Acyl Choline)	-0.8002	1.0274e-09	Lower in Hyper	FALSE	Adjusted
cysteine	Amino Acid	Methionine, Cysteine, SAM and Taurine Metabolism	0.44405	1.0768e-09	Higher in Hyper	FALSE	Adjusted
1-stearoyl-GPE (18:0)	Lipid	Lysophospholipid	-0.375	1.1039e-09	Lower in Hyper	FALSE	Adjusted
N-acetylasparagine	Amino Acid	Alanine and Aspartate Metabolism	0.70921	1.3363e-09	Higher in Hyper	FALSE	Adjusted
2-arachidonoyl-GPC (20:4)*	Lipid	Lysophospholipid	-0.44271	1.3824e-09	Lower in Hyper	FALSE	Adjusted
fucitol	Xenobiotics	Food Component/Plant	0.68416	1.9596e-09	Higher in Hyper	FALSE	Adjusted
11beta-hydroxyandrosterone glucuronide	Lipid	Androgenic Steroids	1.0109	1.9636e-09	Higher in Hyper	FALSE	Adjusted
8-methoxykynurenate	Amino Acid	Tryptophan Metabolism	1.1512	2.054e-09	Higher in Hyper	FALSE	Adjusted
arachidonoylcholine	Lipid	Fatty Acid Metabolism (Acyl Choline)	-0.74674	2.1111e-09	Lower in Hyper	FALSE	Adjusted
3-hydroxyhexanoylcarnitine (1)	Lipid	Fatty Acid Metabolism (Acyl Carnitine, Hydroxy)	0.56244	2.1585e-09	Higher in Hyper	TRUE	Adjusted
behenoyl sphingomyelin (d18:1/22:0)*	Lipid	Sphingomyelins	-0.2424	2.1729e-09	Lower in Hyper	FALSE	Adjusted
adipoylcarnitine (C6-DC)	Lipid	Fatty Acid Metabolism (Acyl Carnitine, Dicarboxylate)	0.71132	2.1744e-09	Higher in Hyper	FALSE	Adjusted
cis-4-decenoate (10:1n6)*	Lipid	Medium Chain Fatty Acid	0.7422	2.2912e-09	Higher in Hyper	FALSE	Adjusted
5-hydroxyhexanoate	Lipid	Fatty Acid, Monohydroxy	0.78446	2.4835e-09	Higher in Hyper	FALSE	Adjusted
aconitate [cis or trans]	Energy	TCA Cycle	0.25266	2.5419e-09	Higher in Hyper	TRUE	Adjusted
hexadecenedioate (C16:1-DC)*	Lipid	Fatty Acid, Dicarboxylate	1.1264	2.78e-09	Higher in Hyper	FALSE	Adjusted
3-hydroxylaurate	Lipid	Fatty Acid, Monohydroxy	0.72973	3.1635e-09	Higher in Hyper	FALSE	Adjusted
1-linolenoyl-GPC (18:3)*	Lipid	Lysophospholipid	-0.46019	3.3828e-09	Lower in Hyper	FALSE	Adjusted
lanthionine	Amino Acid	Methionine, Cysteine, SAM and Taurine Metabolism	0.53303	3.4758e-09	Higher in Hyper	FALSE	Adjusted
S-carboxyethylcysteine	Amino Acid	Methionine, Cysteine, SAM and Taurine Metabolism	0.53466	4.0262e-09	Higher in Hyper	FALSE	Adjusted
[truncated: 1,813 more rows]

## Sheet: Fig 3B
id	class	lactate	pyruvate	lactate:pyruvate	3OHB	AcAc	3OHB:AcAc
[truncated: 160 more rows]

## Sheet: Fig 3C
Analyte	Coefficient	StandardError	PValue	FDR	CI_Lower	CI_Upper
[truncated: 38 more rows]

[truncated: 78 more sheets: Fig 3E, Fig 3F, Fig 4B, Fig 4C, Fig 4D, Fig 4E, Fig 4F, Fig 5A, Fig 5B, Fig 5C, Fig 5D, Fig 5E, Fig 5F, Fig 5G, Fig 5H, Fig 5I, Fig 5J_reactome, Fig5J_mitocarta, Fig 5K, Fig 5L …]
